# Supplementary material for: Prevalence of hepatitis B and C among female sex workers in Togo, West Africa
Source: PLoS One. 2021 Dec 10;16(12):e0259891. doi: 10.1371/journal.pone.0259891 (PMC8664183; doi:10.1371/journal.pone.0259891)
Supplement: S1 Data — (XLSX) [file pone.0259891.s003.xlsx]

## Sheet: aba
ID Number	Age	City	Region	Citizenship	Other citizenship	Level of education	Marital status	age at first sex	Number of partners in the previous 7 days	Number of clients in the previous day	Oral sex	Vaginal sex	anal sex	Use of condoms for oral sex	Use of condoms for anal sex	Use of condoms for vaginal sex	Use of condoms during most recent sexual intercourse	Use of condoms during the previous 30 days with a client	Use condoms during the last 30 days with other partners	Alcohol consumption frequency	Number of alcohol drinks	Alcohol consumption frequency for 6 drinks	AUDIT-C score	AUDIT-C score bis	Use of tobacco	Samples	HBsAg	Index_HBsAg	HBcAb	Titre_HBcAb	AbHBc	Index_AcHBc	Ac_HCV	Index_Ac_HCV	HIV status	HBV_and_HCV	Class of Age	Class of Age 2	Class of age 3	AUDIT-C Score
ANPS2100	20	ANEHO	MARITIME	Other	BENIN	Primary school	Single	12	4	2	1	1	0	4	99	1	1	1	1	0	0	0	0	0	Not at all	not drawn	9	9	9	9	9	9	9	9	Negative	NA	<25	18-25	18-30	Low risk (0 – 2 points)
ANPS2101	24	ANEHO	MARITIME	Togo	NA	Primary school	Married and living with husband/sexual partner	15	3	1	1	1	0	4	99	2	1	1	4	1	0	1	2	0	Not at all	not drawn	9	9	9	9	9	9	9	9	Negative	NA	<25	18-25	18-30	Low risk (0 – 2 points)
ANPS2105	20	ANEHO	MARITIME	Togo	NA	Secondary school	No answer	16	6	3	1	1	0	4	99	1	1	1	1	3	1	1	5	1	Not at all	not drawn	9	9	9	9	9	9	9	9	Negative	NA	<25	18-25	18-30	Moderate risk (3 – 5 points)
ANPS2107	21	ANEHO	MARITIME	Togo	NA	University	Single	18	8	2	1	1	0	1	99	1	1	1	1	3	1	3	7	1	Not at all	not drawn	9	9	9	9	9	9	9	9	Negative	NA	<25	18-25	18-30	High risk (6 – 7 points)
ANPS2108	27	ANEHO	MARITIME	Togo	NA	Secondary school	Married and living with husband/sexual partner	17	1	0	0	1	0	4	99	2	99	3	4	2	0	0	2	0	Not at all	not drawn	9	9	9	9	9	9	9	9	Negative	NA	>=25	25-35	18-30	Low risk (0 – 2 points)
ANPS2109	19	ANEHO	MARITIME	Other	BENIN	Secondary school	No answer	17	2	1	0	1	0	4	99	1	1	1	1	0	0	0	0	0	Not at all	not drawn	9	9	9	9	9	9	9	9	Negative	NA	<25	18-25	18-30	Low risk (0 – 2 points)
ANPS2110	25	ANEHO	MARITIME	Other	BENIN	Primary school	Single	12	5	5	0	1	0	4	99	1	1	1	88	3	2	0	5	1	Not at all	not drawn	9	9	9	9	9	9	9	9	Negative	NA	>=25	25-35	18-30	Moderate risk (3 – 5 points)
ANPS2111	53	ANEHO	MARITIME	Togo	NA	Primary school	Single	15	4	4	0	1	0	4	99	1	1	1	88	0	0	0	0	0	Not at all	not drawn	9	9	9	9	9	9	9	9	Negative	NA	>=25	>=45	>=45	Low risk (0 – 2 points)
ANPS2112	21	ANEHO	MARITIME	Other	BENIN	Primary school	No answer	12	3	2	0	1	1	4	4	1	1	1	99	3	2	1	6	1	Not at all	not drawn	9	9	9	9	9	9	9	9	Negative	NA	<25	18-25	18-30	High risk (6 – 7 points)
ANPS2113	33	ANEHO	MARITIME	Togo	NA	Primary school	No answer	15	15	7	1	1	0	4	99	1	1	1	99	0	1	1	2	0	Not at all	not drawn	9	9	9	9	9	9	9	9	Positive	NA	>=25	25-35	30-40	Low risk (0 – 2 points)
ANPS2114	19	ANEHO	MARITIME	Other	GHANA	Secondary school	Single	14	6	2	0	1	0	4	99	1	1	1	99	0	0	0	0	0	Not at all	not drawn	9	9	9	9	9	9	9	9	Negative	NA	<25	18-25	18-30	Low risk (0 – 2 points)
ANPS2115	36	ANEHO	MARITIME	Togo	NA	Primary school	Single	16	12	2	1	1	0	4	1	4	99	1	99	3	0	0	3	1	Not at all	not drawn	9	9	9	9	9	9	9	9	Negative	NA	>=25	35-45	30-40	Moderate risk (3 – 5 points)
ANPS2116	24	ANEHO	MARITIME	Other	BENIN	Secondary school	Single	18	3	1	0	1	0	4	99	1	0	1	3	4	3	1	8	1	Not at all	not drawn	9	9	9	9	9	9	9	9	Negative	NA	<25	18-25	18-30	Severe risk (8 – 12 points)
ANPS2117	50	ANEHO	MARITIME	Togo	NA	Primary school	Single	23	2	1	0	1	0	4	99	1	1	1	2	0	0	0	0	0	Not at all	not drawn	9	9	9	9	9	9	9	9	Negative	NA	>=25	>=45	>=45	Low risk (0 – 2 points)
ANPS2118	35	ANEHO	MARITIME	Togo	NA	Secondary school	Single	13	6	2	0	1	0	4	99	1	1	1	99	4	0	0	4	1	Everyday	not drawn	9	9	9	9	9	9	9	9	Negative	NA	>=25	35-45	30-40	Moderate risk (3 – 5 points)
ANPS2119	26	ANEHO	MARITIME	Togo	NA	None	Single	20	1	1	1	1	0	4	99	2	1	1	2	0	0	0	0	0	Not at all	not drawn	9	9	9	9	9	9	9	9	Negative	NA	>=25	25-35	18-30	Low risk (0 – 2 points)
ANPS2120	19	ANEHO	MARITIME	Other	BENIN	Secondary school	Single	17	7	3	0	1	0	4	99	1	1	1	99	3	3	3	9	1	Not at all	not drawn	9	9	9	9	9	9	9	9	Negative	NA	<25	18-25	18-30	Severe risk (8 – 12 points)
ANPS2121	19	ANEHO	MARITIME	Other	GHANA	None	Single	13	3	1	0	1	0	4	99	1	1	1	2	2	0	0	2	0	Not at all	not drawn	9	9	9	9	9	9	9	9	Negative	NA	<25	18-25	18-30	Low risk (0 – 2 points)
ANPS2122	42	ANEHO	MARITIME	Togo	NA	Secondary school	Single	16	5	0	1	1	0	4	99	4	99	1	1	2	1	3	6	1	Not at all	not drawn	9	9	9	9	9	9	9	9	Negative	NA	>=25	35-45	>=45	High risk (6 – 7 points)
ANPS2123	45	ANEHO	MARITIME	Togo	NA	Secondary school	Single	15	6	3	1	1	0	4	99	1	1	1	88	2	0	0	2	0	Not at all	not drawn	9	9	9	9	9	9	9	9	Negative	NA	>=25	>=45	>=45	Low risk (0 – 2 points)
ANPS2125	20	ANEHO	MARITIME	Other	GHANA	Primary school	Single	13	2	1	0	1	0	4	99	3	0	2	3	0	0	0	0	0	Not at all	not drawn	9	9	9	9	9	9	9	9	Negative	NA	<25	18-25	18-30	Low risk (0 – 2 points)
ANPS2126	18	ANEHO	MARITIME	Togo	NA	None	Married and living with husband/sexual partner	15	6	2	0	1	1	4	3	3	0	2	3	0	0	0	0	0	Not at all	not drawn	9	9	9	9	9	9	9	9	Negative	NA	<25	18-25	18-30	Low risk (0 – 2 points)
ANPS2127	21	ANEHO	MARITIME	Togo	NA	None	Single	15	11	8	1	1	0	4	99	1	1	1	1	0	0	0	0	0	Not at all	not drawn	9	9	9	9	9	9	9	9	Negative	NA	<25	18-25	18-30	Low risk (0 – 2 points)
ANPS2128	27	ANEHO	MARITIME	Other	GHANA	Secondary school	Single	13	12	6	1	1	0	4	99	2	0	2	2	0	0	0	0	0	Not at all	not drawn	9	9	9	9	9	9	9	9	Positive	NA	>=25	25-35	18-30	Low risk (0 – 2 points)
ANPS2129	40	ANEHO	MARITIME	Togo	NA	None	Single	17	7	2	0	1	0	4	99	1	1	1	2	0	0	0	0	0	Not at all	not drawn	9	9	9	9	9	9	9	9	Negative	NA	>=25	35-45	>=45	Low risk (0 – 2 points)
ANPS2130	28	ANEHO	MARITIME	Togo	NA	Primary school	Single	15	5	4	0	1	0	4	99	1	1	1	1	4	3	0	7	1	Not at all	not drawn	9	9	9	9	9	9	9	9	Negative	NA	>=25	25-35	18-30	High risk (6 – 7 points)
ANPS2131	19	ANEHO	MARITIME	Togo	NA	Primary school	Single	14	4	3	1	1	0	2	99	1	1	1	1	0	0	0	0	0	Not at all	not drawn	9	9	9	9	9	9	9	9	Negative	NA	<25	18-25	18-30	Low risk (0 – 2 points)
ANPS2132	36	ANEHO	MARITIME	Togo	NA	Secondary school	Single	19	15	5	0	1	0	4	99	1	1	1	88	2	0	0	2	0	Not at all	not drawn	9	9	9	9	9	9	9	9	Negative	NA	>=25	35-45	30-40	Low risk (0 – 2 points)
ANPS2133	18	ANEHO	MARITIME	Other	BENIN	Secondary school	Single	12	3	2	1	1	1	4	1	2	1	2	88	0	0	0	0	0	Not at all	not drawn	9	9	9	9	9	9	9	9	Negative	NA	<25	18-25	18-30	Low risk (0 – 2 points)
ANPS2134	29	ANEHO	MARITIME	Other	BENIN	None	Married and living without husband or sexual partner	16	2	1	0	1	0	4	99	2	1	99	99	3	0	1	4	1	Not at all	not drawn	9	9	9	9	9	9	9	9	Negative	NA	>=25	25-35	18-30	Moderate risk (3 – 5 points)
ANPS2135	22	ANEHO	MARITIME	Togo	NA	University	No answer	17	6	2	0	1	0	4	99	1	1	1	88	3	1	1	5	1	Not at all	not drawn	9	9	9	9	9	9	9	9	Negative	NA	<25	18-25	18-30	Moderate risk (3 – 5 points)
ANPS2137	35	ANEHO	MARITIME	Other	BENIN	None	Married and living without husband or sexual partner	14	3	2	1	1	0	2	99	1	1	1	4	3	1	1	5	1	Not at all	not drawn	9	9	9	9	9	9	9	9	Negative	NA	>=25	35-45	30-40	Moderate risk (3 – 5 points)
ANPS2138	25	ANEHO	MARITIME	Togo	NA	Secondary school	No answer	14	5	2	1	1	1	1	1	1	1	1	99	3	1	1	5	1	Not at all	not drawn	9	9	9	9	9	9	9	9	Negative	NA	>=25	25-35	18-30	Moderate risk (3 – 5 points)
ANPS2139	19	ANEHO	MARITIME	Togo	NA	Primary school	No answer	13	3	2	1	1	0	4	99	1	1	1	99	3	1	3	7	1	Less than once per day	not drawn	9	9	9	9	9	9	9	9	Negative	NA	<25	18-25	18-30	High risk (6 – 7 points)
ANPS2140	22	ANEHO	MARITIME	Togo	NA	Primary school	No answer	11	5	3	0	1	0	4	99	1	1	1	99	0	0	0	0	0	Not at all	not drawn	9	9	9	9	9	9	9	9	Positive	NA	<25	18-25	18-30	Low risk (0 – 2 points)
ANPS2141	18	ANEHO	MARITIME	Togo	NA	Secondary school	No answer	12	3	2	1	1	1	1	1	1	1	1	99	3	1	1	5	1	Not at all	not drawn	9	9	9	9	9	9	9	9	Negative	NA	<25	18-25	18-30	Moderate risk (3 – 5 points)
ANPS2142	20	ANEHO	MARITIME	Togo	NA	Primary school	Single	12	3	4	1	1	1	4	1	1	1	1	1	4	2	0	6	1	Not at all	not drawn	9	9	9	9	9	9	9	9	Negative	NA	<25	18-25	18-30	High risk (6 – 7 points)
ANPS2143	19	ANEHO	MARITIME	Togo	NA	Secondary school	Single	14	11	2	0	1	0	4	99	1	1	1	1	0	0	0	0	0	Not at all	not drawn	9	9	9	9	9	9	9	9	Negative	NA	<25	18-25	18-30	Low risk (0 – 2 points)
ANPS2144	21	ANEHO	MARITIME	Togo	NA	Secondary school	Single	15	9	3	0	1	0	4	99	1	1	1	1	0	0	0	0	0	Not at all	not drawn	9	9	9	9	9	9	9	9	Negative	NA	<25	18-25	18-30	Low risk (0 – 2 points)
ANPS2145	24	ANEHO	MARITIME	Togo	NA	Primary school	Single	13	7	2	0	1	0	4	99	2	1	1	88	3	0	0	3	1	Not at all	not drawn	9	9	9	9	9	9	9	9	Negative	NA	<25	18-25	18-30	Moderate risk (3 – 5 points)
ANPS2146	35	ANEHO	MARITIME	Other	GHANA	Primary school	Single	18	3	3	0	1	0	4	99	1	99	1	88	0	0	0	0	0	Not at all	not drawn	9	9	9	9	9	9	9	9	Negative	NA	>=25	35-45	30-40	Low risk (0 – 2 points)
ANPS2147	24	ANEHO	MARITIME	Togo	NA	University	Single	17	5	2	1	1	0	4	99	2	1	2	4	3	1	3	7	1	Not at all	not drawn	9	9	9	9	9	9	9	9	Negative	NA	<25	18-25	18-30	High risk (6 – 7 points)
ANPS2148	20	ANEHO	MARITIME	Togo	NA	Secondary school	Single	16	2	1	1	1	0	4	99	2	1	2	99	3	0	0	3	1	Not at all	not drawn	9	9	9	9	9	9	9	9	Negative	NA	<25	18-25	18-30	Moderate risk (3 – 5 points)
ANPS2149	30	ANEHO	MARITIME	Togo	NA	None	Single	13	7	3	0	1	0	4	99	2	1	2	2	0	0	0	0	0	Not at all	not drawn	9	9	9	9	9	9	9	9	Positive	NA	>=25	25-35	30-40	Low risk (0 – 2 points)
ANPS2150	18	ANEHO	MARITIME	Togo	NA	None	Single	14	4	2	0	1	0	4	99	3	0	3	4	4	1	1	6	1	Not at all	not drawn	9	9	9	9	9	9	9	9	Negative	NA	<25	18-25	18-30	High risk (6 – 7 points)
ANPS2151	27	ANEHO	MARITIME	Togo	NA	Secondary school	Single	16	6	3	0	1	0	4	99	1	1	1	88	3	1	2	6	1	Not at all	not drawn	9	9	9	9	9	9	9	9	Negative	NA	>=25	25-35	18-30	High risk (6 – 7 points)
ANPS2152	18	ANEHO	MARITIME	Togo	NA	Secondary school	Single	14	4	2	1	1	0	4	99	2	1	1	2	3	2	1	6	1	Not at all	not drawn	9	9	9	9	9	9	9	9	Negative	NA	<25	18-25	18-30	High risk (6 – 7 points)
ANPS2153	18	ANEHO	MARITIME	Other	BENIN	Secondary school	Single	12	2	1	0	1	0	4	99	1	1	99	1	3	0	0	3	1	Not at all	not drawn	9	9	9	9	9	9	9	9	Negative	NA	<25	18-25	18-30	Moderate risk (3 – 5 points)
ANPS2154	20	ANEHO	MARITIME	Togo	NA	Secondary school	Single	13	6	1	0	1	0	4	99	1	1	99	1	0	0	0	0	0	Not at all	not drawn	9	9	9	9	9	9	9	9	Negative	NA	<25	18-25	18-30	Low risk (0 – 2 points)
ANPS2155	24	ANEHO	MARITIME	Togo	NA	Secondary school	Single	18	3	1	1	1	0	4	99	1	1	1	1	4	3	4	11	2	Everyday	not drawn	9	9	9	9	9	9	9	9	Negative	NA	<25	18-25	18-30	Severe risk (8 – 12 points)
ANPS2156	35	ANEHO	MARITIME	Togo	NA	Secondary school	Single	18	6	2	1	1	0	4	99	1	1	1	1	0	0	0	0	0	Not at all	not drawn	9	9	9	9	9	9	9	9	Negative	NA	>=25	35-45	30-40	Low risk (0 – 2 points)
ANPS2157	20	ANEHO	MARITIME	Togo	NA	Primary school	Single	15	14	3	1	1	0	4	99	1	1	1	4	4	1	2	7	1	Not at all	drawn	0	0.19	77	-	-	-	0	0.21	Negative	0	<25	18-25	18-30	High risk (6 – 7 points)
ANPS2158	20	KPALIME	PLATEAUX	Other	BENIN	Primary school	Single	18	7	3	1	1	1	4	1	2	1	1	1	0	0	0	0	0	Not at all	not drawn	9	9	9	9	9	9	9	9	Positive	NA	<25	18-25	18-30	Low risk (0 – 2 points)
ANPS2159	25	ANEHO	MARITIME	Togo	NA	Secondary school	Single	18	4	1	0	1	0	4	99	1	1	1	99	2	1	0	3	1	Not at all	not drawn	9	9	9	9	9	9	9	9	Negative	NA	>=25	25-35	18-30	Moderate risk (3 – 5 points)
ANPS2160	25	ANEHO	MARITIME	Togo	NA	Secondary school	Single	14	0	1	0	1	0	4	99	1	1	1	1	4	3	4	11	2	Not at all	not drawn	9	9	9	9	9	9	9	9	Negative	NA	>=25	25-35	18-30	Severe risk (8 – 12 points)
ANPS2161	21	ANEHO	MARITIME	Togo	NA	None	Married and living with husband/sexual partner	16	11	4	0	1	0	4	99	2	1	1	4	0	0	0	0	0	Not at all	not drawn	9	9	9	9	9	9	9	9	Negative	NA	<25	18-25	18-30	Low risk (0 – 2 points)
ANPS2162	20	ANEHO	MARITIME	Togo	NA	Primary school	Single	17	10	4	0	1	0	4	99	1	1	1	1	0	0	0	0	0	Not at all	not drawn	9	9	9	9	9	9	9	9	Negative	NA	<25	18-25	18-30	Low risk (0 – 2 points)
ANPS2163	19	ANEHO	MARITIME	Togo	NA	Secondary school	Single	13	4	2	0	1	0	4	99	1	1	1	1	0	0	0	0	0	Not at all	drawn	0	0.18	77	-	-	-	0	0.03	Negative	0	<25	18-25	18-30	Low risk (0 – 2 points)
ANPS2164	22	ANEHO	MARITIME	Togo	NA	Secondary school	Single	18	2	1	0	1	0	4	99	1	1	1	1	0	0	0	0	0	Not at all	drawn	0	0.18	77	-	-	-	0	0.06	Negative	0	<25	18-25	18-30	Low risk (0 – 2 points)
ANPS2165	26	ANEHO	MARITIME	Togo	NA	Secondary school	Single	16	15	2	0	1	0	4	99	2	1	1	3	4	1	0	5	1	Not at all	drawn	0	0.21	77	-	-	-	0	0.09	Negative	0	>=25	25-35	18-30	Moderate risk (3 – 5 points)
ATPS5100	18	ATAKPAME	PLATEAUX	Togo	NA	Secondary school	Single	15	4	2	0	1	0	4	99	2	0	2	4	3	1	0	4	1	Not at all	drawn	0	0.18	77	-	-	-	0	0.09	Negative	0	<25	18-25	18-30	Moderate risk (3 – 5 points)
ATPS5101	22	ATAKPAME	PLATEAUX	Other	BENIN	Secondary school	Single	16	4	1	0	1	0	4	99	2	1	2	2	3	2	0	5	1	Not at all	drawn	0	0.16	77	-	-	-	0	0.23	Negative	0	<25	18-25	18-30	Moderate risk (3 – 5 points)
ATPS5102	24	ATAKPAME	PLATEAUX	Togo	NA	Secondary school	Single	15	5	2	0	1	1	4	2	2	0	2	3	3	0	0	3	1	Not at all	drawn	0	0.17	77	-	-	-	0	0.11	Negative	0	<25	18-25	18-30	Moderate risk (3 – 5 points)
ATPS5103	20	ATAKPAME	PLATEAUX	Togo	NA	Secondary school	Single	15	1	3	0	1	0	4	99	2	0	1	4	3	2	2	7	1	Not at all	drawn	0	0.19	77	-	-	-	0	0.46	Negative	0	<25	18-25	18-30	High risk (6 – 7 points)
ATPS5104	19	ATAKPAME	PLATEAUX	Other	GHANA	Secondary school	Single	16	6	2	0	1	0	4	99	2	1	2	3	3	0	0	3	1	Not at all	drawn	0	0.18	77	-	-	-	0	0.08	Negative	0	<25	18-25	18-30	Moderate risk (3 – 5 points)
ATPS5105	55	ATAKPAME	PLATEAUX	Togo	NA	Secondary school	Married and living with husband/sexual partner	19	3	4	0	1	0	4	99	1	1	1	1	0	0	0	0	0	Not at all	drawn	0	0.17	77	-	-	-	1	1.17	Negative	0	>=25	>=45	>=45	Low risk (0 – 2 points)
ATPS5106	20	ATAKPAME	PLATEAUX	Togo	NA	Primary school	Single	10	6	2	0	1	0	4	99	3	0	2	4	3	3	3	9	1	Not at all	drawn	0	0.21	77	-	-	-	0	0.22	Negative	0	<25	18-25	18-30	Severe risk (8 – 12 points)
ATPS5107	19	ATAKPAME	PLATEAUX	Togo	NA	Secondary school	Single	15	3	1	0	1	0	4	99	2	1	1	2	3	2	1	6	1	Not at all	drawn	0	0.21	77	-	-	-	0	0.18	Negative	0	<25	18-25	18-30	High risk (6 – 7 points)
ATPS5108	19	ATAKPAME	PLATEAUX	Togo	NA	Primary school	Married and living with husband/sexual partner	8	30	4	1	1	1	4	4	3	1	3	4	4	3	4	11	2	Not at all	drawn	0	0.15	77	-	-	-	0	0.18	Negative	0	<25	18-25	18-30	Severe risk (8 – 12 points)
ATPS5109	21	DAPAONG	SAVANES	Togo	NA	Primary school	Single	17	17	11	1	0	1	4	99	3	1	1	3	3	3	3	9	1	Not at all	drawn	0	0.31	77	-	-	-	0	0.15	Negative	0	<25	18-25	18-30	Severe risk (8 – 12 points)
ATPS5110	18	ATAKPAME	PLATEAUX	Togo	NA	Primary school	Single	14	8	3	0	1	0	4	99	3	1	4	4	3	1	4	8	1	Not at all	drawn	0	0.15	77	-	-	-	0	0.1	Negative	0	<25	18-25	18-30	Severe risk (8 – 12 points)
ATPS5111	19	ATAKPAME	PLATEAUX	Other	BENIN	Secondary school	Single	14	33	12	0	1	1	4	4	4	0	4	4	4	3	4	11	2	Not at all	drawn	0	0.17	77	-	-	-	0	0.08	Negative	0	<25	18-25	18-30	Severe risk (8 – 12 points)
ATPS5112	21	ATAKPAME	PLATEAUX	Togo	NA	Secondary school	Single	18	6	5	0	1	1	4	1	2	1	2	2	3	1	2	6	1	Not at all	drawn	0	0.36	0	0	1	7.54	0	0.09	Positive	0	<25	18-25	18-30	High risk (6 – 7 points)
ATPS5113	20	ATAKPAME	PLATEAUX	Togo	NA	Secondary school	Single	17	4	2	0	1	0	4	99	4	0	4	4	0	0	0	0	0	Not at all	drawn	0	0.16	77	-	-	-	1	1.4	Negative	0	<25	18-25	18-30	Low risk (0 – 2 points)
ATPS5114	22	ATAKPAME	PLATEAUX	Togo	NA	Secondary school	Single	15	10	2	1	1	1	4	3	1	1	1	2	3	3	3	9	1	Not at all	drawn	0	0.14	77	-	-	-	0	0.15	Negative	0	<25	18-25	18-30	Severe risk (8 – 12 points)
ATPS5115	25	ATAKPAME	PLATEAUX	Togo	NA	Secondary school	Single	14	13	4	1	1	1	4	1	2	99	1	1	2	1	4	7	1	Not at all	drawn	0	0.31	77	-	-	-	0	0.09	Negative	0	>=25	25-35	18-30	High risk (6 – 7 points)
ATPS5116	33	ATAKPAME	PLATEAUX	Togo	NA	Secondary school	Married and living with husband/sexual partner	18	6	2	0	1	0	4	99	1	1	1	1	1	0	1	2	0	Not at all	drawn	0	0.15	77	-	-	-	1	4.76	Negative	0	>=25	25-35	30-40	Low risk (0 – 2 points)
ATPS5117	22	ATAKPAME	PLATEAUX	Togo	NA	Secondary school	Single	17	3	1	0	1	0	4	99	1	1	1	4	2	0	0	2	0	Not at all	drawn	0	0.14	77	-	-	-	0	0.09	Negative	0	<25	18-25	18-30	Low risk (0 – 2 points)
ATPS5118	26	ATAKPAME	PLATEAUX	Togo	NA	Primary school	Single	18	9	3	1	1	1	4	4	4	0	3	4	4	3	4	11	2	Less than once per day	not drawn	9	9	9	9	9	9	9	9	Negative	NA	>=25	25-35	18-30	Severe risk (8 – 12 points)
ATPS5119	24	ATAKPAME	PLATEAUX	Togo	NA	Secondary school	Single	17	5	2	0	1	0	4	99	2	1	1	3	3	0	0	3	1	Not at all	drawn	0	0.17	77	-	-	-	0	0.17	Negative	0	<25	18-25	18-30	Moderate risk (3 – 5 points)
ATPS5120	21	ATAKPAME	PLATEAUX	Togo	NA	Secondary school	Single	15	4	3	0	1	0	4	99	1	1	1	3	3	2	0	5	1	Not at all	drawn	0	0.17	77	-	-	-	0	0.21	Negative	0	<25	18-25	18-30	Moderate risk (3 – 5 points)
ATPS5121	18	ATAKPAME	PLATEAUX	Togo	NA	Secondary school	Single	15	3	1	0	1	0	4	99	3	0	3	99	3	1	1	5	1	Not at all	not drawn	9	9	9	9	9	9	9	9	Negative	NA	<25	18-25	18-30	Moderate risk (3 – 5 points)
ATPS5122	18	ATAKPAME	PLATEAUX	Togo	NA	Secondary school	Single	15	21	5	0	1	0	4	99	3	1	3	4	4	3	4	11	2	Not at all	drawn	0	0.3	77	-	-	-	0	0.55000000000000004	Negative	0	<25	18-25	18-30	Severe risk (8 – 12 points)
ATPS5123	19	ATAKPAME	PLATEAUX	Other	BENIN	Secondary school	Single	12	1	1	0	1	0	4	99	3	0	2	3	3	1	1	5	1	Not at all	drawn	1	6277.3	77	-	-	-	0	0.08	Negative	0	<25	18-25	18-30	Moderate risk (3 – 5 points)
ATPS5124	19	ATAKPAME	PLATEAUX	Togo	NA	Secondary school	No answer	13	8	1	0	1	0	4	99	2	1	1	3	0	0	0	0	0	Not at all	drawn	0	0.2	77	-	-	-	0	0.15	Negative	0	<25	18-25	18-30	Low risk (0 – 2 points)
ATPS5125	19	ATAKPAME	PLATEAUX	Togo	NA	Secondary school	Single	16	10	1	0	1	0	4	99	2	1	2	2	3	1	1	5	1	Not at all	drawn	0	0.17	77	-	-	-	1	1.02	Negative	0	<25	18-25	18-30	Moderate risk (3 – 5 points)
ATPS5126	19	ATAKPAME	PLATEAUX	Togo	NA	Secondary school	No answer	14	6	2	0	1	0	4	99	2	1	1	3	4	2	2	8	1	Not at all	drawn	0	0.2	77	-	-	-	0	0.11	Negative	0	<25	18-25	18-30	Severe risk (8 – 12 points)
ATPS5127	20	ATAKPAME	PLATEAUX	Togo	NA	Secondary school	Single	15	9	1	0	1	0	4	99	2	0	1	4	3	1	1	5	1	Not at all	drawn	0	0.19	0	5.35	1	6.35	0	0.18	Positive	0	<25	18-25	18-30	Moderate risk (3 – 5 points)
ATPS5128	18	ATAKPAME	PLATEAUX	Togo	NA	Secondary school	No answer	15	3	1	1	1	1	4	4	2	0	2	4	0	0	0	0	0	Not at all	drawn	0	0.15	77	-	-	-	0	0.13	Negative	0	<25	18-25	18-30	Low risk (0 – 2 points)
ATPS5129	22	ATAKPAME	PLATEAUX	Togo	NA	University	No answer	15	2	1	0	1	0	4	99	2	1	1	3	4	1	3	8	1	Not at all	drawn	0	0.22	77	-	-	-	0	0.08	Negative	0	<25	18-25	18-30	Severe risk (8 – 12 points)
ATPS5130	19	ATAKPAME	PLATEAUX	Togo	NA	Secondary school	Single	16	6	3	0	1	0	4	99	1	1	1	3	4	0	1	5	1	Not at all	drawn	0	0.45	77	-	-	-	1	3.92	Negative	0	<25	18-25	18-30	Moderate risk (3 – 5 points)
ATPS5131	23	ATAKPAME	PLATEAUX	Togo	NA	Secondary school	Married and living without husband or sexual partner	17	7	1	0	1	0	4	99	3	1	2	3	2	0	1	3	1	Not at all	drawn	0	0.2	77	-	-	-	1	1.22	Negative	0	<25	18-25	18-30	Moderate risk (3 – 5 points)
ATPS5132	24	ATAKPAME	PLATEAUX	Togo	NA	Secondary school	Single	16	8	2	0	1	0	4	99	1	1	1	1	3	1	2	6	1	Not at all	drawn	1	3844.14	77	-	-	-	0	0.17	Negative	0	<25	18-25	18-30	High risk (6 – 7 points)
ATPS5133	20	ATAKPAME	PLATEAUX	Togo	NA	University	Single	18	4	2	0	1	0	4	99	2	1	1	4	3	2	3	8	1	Not at all	drawn	0	0.21	77	-	-	-	0	0.18	Negative	0	<25	18-25	18-30	Severe risk (8 – 12 points)
ATPS5134	19	ATAKPAME	PLATEAUX	Togo	NA	Secondary school	Single	19	3	2	0	1	0	4	99	2	1	1	2	3	2	2	7	1	Not at all	drawn	0	0.16	77	-	-	-	1	1.99	Negative	0	<25	18-25	18-30	High risk (6 – 7 points)
ATPS5136	18	ATAKPAME	PLATEAUX	Togo	NA	Secondary school	Single	14	12	2	0	1	1	4	4	3	0	3	4	4	0	0	4	1	Not at all	drawn	0	0.14	77	-	-	-	0	0.11	Negative	0	<25	18-25	18-30	Moderate risk (3 – 5 points)
ATPS5138	23	ATAKPAME	PLATEAUX	Togo	NA	Secondary school	Single	15	22	3	1	1	1	4	4	2	1	2	4	0	2	4	6	1	Not at all	drawn	0	0.15	77	-	-	-	0	0.15	Negative	0	<25	18-25	18-30	High risk (6 – 7 points)
ATPS5139	21	ATAKPAME	PLATEAUX	Togo	NA	Secondary school	Single	17	3	1	0	1	0	4	99	1	0	1	3	4	3	4	11	2	Not at all	not drawn	9	9	9	9	9	9	9	9	Negative	NA	<25	18-25	18-30	Severe risk (8 – 12 points)
ATPS5140	19	ATAKPAME	PLATEAUX	Togo	NA	Secondary school	Single	15	4	2	0	1	0	4	99	3	0	1	3	0	0	0	0	0	Not at all	drawn	0	0.17	77	-	-	-	0	0.97	Negative	0	<25	18-25	18-30	Low risk (0 – 2 points)
ATPS5141	20	ATAKPAME	PLATEAUX	Togo	NA	Secondary school	Single	14	5	10	0	1	0	4	99	2	1	1	3	3	1	1	5	1	Not at all	drawn	0	0.24	77	-	-	-	0	0.21	Negative	0	<25	18-25	18-30	Moderate risk (3 – 5 points)
ATPS5142	20	ATAKPAME	PLATEAUX	Togo	NA	Secondary school	Single	15	8	3	0	1	0	4	99	2	1	1	2	0	0	0	0	0	Not at all	drawn	0	0.14	77	-	-	-	0	7.0000000000000007E-2	Negative	0	<25	18-25	18-30	Low risk (0 – 2 points)
ATPS5143	28	ATAKPAME	PLATEAUX	Other	BENIN	Secondary school	Single	17	14	1	1	1	1	4	1	1	1	1	1	4	1	2	7	1	Not at all	drawn	0	0.26	77	-	-	-	0	0.04	Negative	0	>=25	25-35	18-30	High risk (6 – 7 points)
ATPS5144	19	ATAKPAME	PLATEAUX	Togo	NA	University	Single	16	5	2	0	1	0	4	99	3	1	3	3	3	2	3	8	1	Not at all	drawn	0	0.13	77	-	-	-	0	0.33	Negative	0	<25	18-25	18-30	Severe risk (8 – 12 points)
ATPS5145	19	ATAKPAME	PLATEAUX	Togo	NA	Secondary school	Single	15	14	2	0	1	0	4	99	1	1	1	1	3	1	0	4	1	Not at all	drawn	0	0.23	77	-	-	-	0	0.16	Negative	0	<25	18-25	18-30	Moderate risk (3 – 5 points)
ATPS5146	20	ATAKPAME	PLATEAUX	Togo	NA	Secondary school	No answer	15	5	1	0	1	0	4	99	2	1	1	99	3	2	1	6	1	Not at all	drawn	0	0.14	77	-	-	-	0	0.09	Negative	0	<25	18-25	18-30	High risk (6 – 7 points)
ATPS5147	27	ATAKPAME	PLATEAUX	Togo	NA	Secondary school	Single	15	5	2	1	1	1	4	1	1	0	1	4	4	2	4	10	2	Not at all	drawn	0	0.21	77	-	-	-	0	0.06	Negative	0	>=25	25-35	18-30	Severe risk (8 – 12 points)
ATPS5148	18	ATAKPAME	PLATEAUX	Togo	NA	Primary school	Single	16	8	2	0	1	1	4	4	2	1	1	4	4	2	2	8	1	Not at all	drawn	0	0.15	77	-	-	-	0	0.08	Negative	0	<25	18-25	18-30	Severe risk (8 – 12 points)
ATPS5149	25	ATAKPAME	PLATEAUX	Togo	NA	Secondary school	Single	15	4	2	1	1	0	4	99	2	1	2	4	3	1	3	7	1	Not at all	drawn	0	0.18	77	-	-	-	0	0.14000000000000001	Negative	0	>=25	25-35	18-30	High risk (6 – 7 points)
ATPS5150	25	ATAKPAME	PLATEAUX	Togo	NA	Secondary school	Single	13	2	1	0	1	0	4	99	2	0	2	2	2	1	0	3	1	Not at all	drawn	0	0.16	77	-	-	-	0	0.06	Negative	0	>=25	25-35	18-30	Moderate risk (3 – 5 points)
ATPS5151	23	ATAKPAME	PLATEAUX	Togo	NA	Secondary school	Single	11	4	1	0	1	0	4	99	3	0	88	4	3	0	0	3	1	Not at all	drawn	1	3249.88	77	-	-	-	0	0.2	Negative	0	<25	18-25	18-30	Moderate risk (3 – 5 points)
ATPS5152	22	ATAKPAME	PLATEAUX	Togo	NA	Primary school	Single	17	14	3	1	1	1	4	2	2	1	1	4	3	1	2	6	1	Not at all	drawn	1	1.49	77	-	-	-	0	0.34	Negative	0	<25	18-25	18-30	High risk (6 – 7 points)
ATPS5153	28	ATAKPAME	PLATEAUX	Togo	NA	Secondary school	Single	22	2	2	0	1	0	4	99	1	1	1	1	0	0	0	0	0	Not at all	drawn	1	3713.47	77	-	-	-	0	0.15	Negative	0	>=25	25-35	18-30	Low risk (0 – 2 points)
ATPS5154	45	ATAKPAME	PLATEAUX	Togo	NA	Primary school	Single	8	10	2	1	1	0	4	99	3	0	4	99	3	1	3	7	1	Not at all	drawn	0	0.19	77	-	-	-	0	0.1	Negative	0	>=25	>=45	>=45	High risk (6 – 7 points)
ATPS5155	19	ATAKPAME	PLATEAUX	Togo	NA	Primary school	Single	17	2	1	0	1	1	4	1	2	0	2	3	1	0	0	1	0	Not at all	drawn	0	0.24	77	-	-	-	0	0.35	Negative	0	<25	18-25	18-30	Low risk (0 – 2 points)
ATPS5157	19	ATAKPAME	PLATEAUX	Togo	NA	Secondary school	Single	12	20	3	1	1	1	4	1	1	1	1	1	4	3	4	11	2	Less than once per day	drawn	0	0.16	77	-	-	-	0	0.12	Negative	0	<25	18-25	18-30	Severe risk (8 – 12 points)
ATPS5160	18	ATAKPAME	PLATEAUX	Togo	NA	Secondary school	Single	16	7	2	0	1	0	4	99	1	1	1	1	3	0	3	6	1	Not at all	drawn	0	0.21	77	-	-	-	0	0.08	Negative	0	<25	18-25	18-30	High risk (6 – 7 points)
ATPS5161	29	ATAKPAME	PLATEAUX	Togo	NA	None	No answer	17	6	1	0	1	0	4	99	2	0	1	3	3	1	1	5	1	Not at all	drawn	0	0.2	77	-	-	-	0	0.12	Negative	0	>=25	25-35	18-30	Moderate risk (3 – 5 points)
ATPS5163	22	ATAKPAME	PLATEAUX	Togo	NA	Secondary school	Single	18	24	4	1	1	1	4	4	4	0	4	4	4	2	4	10	2	Not at all	drawn	1	5886.34	77	-	-	-	0	0.05	Negative	0	<25	18-25	18-30	Severe risk (8 – 12 points)
ATPS5164	20	ATAKPAME	PLATEAUX	Togo	NA	Secondary school	No answer	17	4	2	1	1	1	4	4	2	0	1	3	3	1	1	5	1	Not at all	drawn	0	0.18	77	-	-	-	0	0.1	Negative	0	<25	18-25	18-30	Moderate risk (3 – 5 points)
ATPS5165	19	ATAKPAME	PLATEAUX	Togo	NA	Secondary school	Single	14	3	1	0	1	0	4	99	3	0	3	4	2	1	4	7	1	Not at all	drawn	0	0.16	77	-	-	-	0	0.18	Negative	0	<25	18-25	18-30	High risk (6 – 7 points)
DAPS8100	26	DAPAONG	SAVANES	Togo	NA	University	Single	20	14	2	0	1	0	4	99	2	1	1	1	3	0	0	3	1	Not at all	drawn	1	3195.49	77	-	-	-	0	0.1	Negative	0	>=25	25-35	18-30	Moderate risk (3 – 5 points)
DAPS8101	35	DAPAONG	SAVANES	Togo	NA	Secondary school	Single	14	28	4	0	1	0	4	99	1	1	1	1	1	1	1	3	1	Not at all	drawn	0	0.19	77	-	-	-	0	0.15	Negative	0	>=25	35-45	30-40	Moderate risk (3 – 5 points)
DAPS8102	26	DAPAONG	SAVANES	Togo	NA	Secondary school	Single	21	24	3	0	1	0	4	99	1	1	1	1	0	0	0	0	0	Not at all	drawn	0	0.17	77	-	-	-	0	0.08	Negative	0	>=25	25-35	18-30	Low risk (0 – 2 points)
DAPS8103	35	DAPAONG	SAVANES	Togo	NA	Primary school	Single	18	12	3	0	1	0	4	99	2	1	2	2	2	1	2	5	1	Not at all	drawn	1	1.42	77	-	-	-	0	0.76	Negative	0	>=25	35-45	30-40	Moderate risk (3 – 5 points)
DAPS8104	30	DAPAONG	SAVANES	Togo	NA	Primary school	Single	18	12	3	0	1	0	4	99	2	1	2	2	0	0	0	0	0	Not at all	drawn	0	0.2	77	-	-	-	0	7.0000000000000007E-2	Negative	0	>=25	25-35	30-40	Low risk (0 – 2 points)
DAPS8105	32	DAPAONG	SAVANES	Togo	NA	Primary school	Single	18	15	2	0	1	0	4	99	2	1	2	2	2	1	1	4	1	Not at all	drawn	0	0.2	77	-	-	-	0	0.26	Negative	0	>=25	25-35	30-40	Moderate risk (3 – 5 points)
DAPS8106	23	DAPAONG	SAVANES	Togo	NA	University	Single	20	25	3	1	1	0	4	99	1	99	1	1	0	0	0	0	0	Not at all	drawn	0	0.17	77	-	-	-	0	0.3	Negative	0	<25	18-25	18-30	Low risk (0 – 2 points)
DAPS8107	29	DAPAONG	SAVANES	Togo	NA	Secondary school	Single	17	20	3	1	1	0	4	99	2	0	1	2	1	3	1	5	1	Not at all	drawn	0	0.19	77	-	-	-	0	0.15	Negative	0	>=25	25-35	18-30	Moderate risk (3 – 5 points)
DAPS8108	20	DAPAONG	SAVANES	Togo	NA	Secondary school	Single	15	12	2	1	1	0	4	99	2	1	1	2	3	1	2	6	1	Not at all	drawn	0	0.17	77	-	-	-	0	0.11	Negative	0	<25	18-25	18-30	High risk (6 – 7 points)
DAPS8109	26	DAPAONG	SAVANES	Togo	NA	None	Single	18	16	2	0	1	0	4	99	2	1	1	2	3	0	0	3	1	Not at all	drawn	0	0.15	77	-	-	-	0	0.14000000000000001	Negative	0	>=25	25-35	18-30	Moderate risk (3 – 5 points)
DAPS8110	25	DAPAONG	SAVANES	Togo	NA	University	Single	17	5	1	0	1	0	4	99	1	1	1	2	2	2	2	6	1	Not at all	drawn	0	0.19	77	-	-	-	0	0.26	Negative	0	>=25	25-35	18-30	High risk (6 – 7 points)
DAPS8111	35	DAPAONG	SAVANES	Togo	NA	Primary school	Single	17	28	3	0	1	0	4	99	1	1	1	99	0	0	0	0	0	Not at all	drawn	0	0.2	77	-	-	-	0	0.15	Negative	0	>=25	35-45	30-40	Low risk (0 – 2 points)
DAPS8112	20	DAPAONG	SAVANES	Togo	NA	None	Single	18	15	2	1	1	0	1	99	1	1	1	2	2	0	0	2	0	Not at all	drawn	1	6198.13	77	-	-	-	0	0.46	Negative	0	<25	18-25	18-30	Low risk (0 – 2 points)
DAPS8113	24	DAPAONG	SAVANES	Togo	NA	Secondary school	Single	17	19	3	0	1	0	4	99	1	1	1	2	3	0	0	3	1	Not at all	drawn	1	4441.07	77	-	-	-	0	0.95	Negative	0	<25	18-25	18-30	Moderate risk (3 – 5 points)
DAPS8114	26	DAPAONG	SAVANES	Togo	NA	Primary school	Single	18	19	2	0	1	0	4	99	1	1	1	2	0	0	0	0	0	Not at all	drawn	0	0.25	77	-	-	-	0	0.37	Negative	0	>=25	25-35	18-30	Low risk (0 – 2 points)
DAPS8115	19	DAPAONG	SAVANES	Togo	NA	Secondary school	Single	15	5	1	0	1	0	4	99	2	1	2	2	1	0	0	1	0	Not at all	drawn	1	2.88	77	-	-	-	0	0.26	Negative	0	<25	18-25	18-30	Low risk (0 – 2 points)
DAPS8116	27	DAPAONG	SAVANES	Togo	NA	Primary school	Single	17	7	2	0	1	0	4	1	1	1	1	99	1	0	0	1	0	Not at all	drawn	0	0.17	77	-	-	-	0	7.0000000000000007E-2	Negative	0	>=25	25-35	18-30	Low risk (0 – 2 points)
DAPS8117	26	DAPAONG	SAVANES	Togo	NA	Secondary school	Single	19	9	4	0	1	0	4	99	1	1	1	99	0	0	0	0	0	Not at all	drawn	0	0.17	77	-	-	-	1	11.18	Negative	0	>=25	25-35	18-30	Low risk (0 – 2 points)
DAPS8118	20	DAPAONG	SAVANES	Togo	NA	Secondary school	Single	16	4	1	0	1	0	4	99	2	1	2	99	3	2	4	9	1	Not at all	not drawn	9	9	9	9	9	9	9	9	Negative	NA	<25	18-25	18-30	Severe risk (8 – 12 points)
DAPS8119	32	DAPAONG	SAVANES	Togo	NA	Primary school	Single	21	2	1	0	1	0	4	99	1	1	1	2	0	0	0	0	0	Not at all	drawn	0	0.18	77	-	-	-	0	0.12	Negative	0	>=25	25-35	30-40	Low risk (0 – 2 points)
DAPS8120	39	DAPAONG	SAVANES	Togo	NA	None	Single	13	7	3	0	1	0	4	2	1	1	1	4	4	2	4	10	2	Not at all	drawn	0	0.18	77	-	-	-	1	2.4500000000000002	Negative	0	>=25	35-45	30-40	Severe risk (8 – 12 points)
DAPS8121	25	DAPAONG	SAVANES	Togo	NA	Secondary school	Single	18	16	2	0	1	0	4	2	1	99	99	2	4	0	0	4	1	Not at all	drawn	1	93.48	77	-	-	-	0	0.1	Negative	0	>=25	25-35	18-30	Moderate risk (3 – 5 points)
DAPS8122	25	DAPAONG	SAVANES	Togo	NA	Secondary school	Single	18	5	3	0	1	0	4	99	4	1	1	2	0	0	0	0	0	Not at all	drawn	1	4327.75	77	-	-	-	0	0.14000000000000001	Negative	0	>=25	25-35	18-30	Low risk (0 – 2 points)
DAPS8123	31	DAPAONG	SAVANES	Togo	NA	Secondary school	Single	15	15	2	0	1	0	4	4	2	1	2	4	0	0	0	0	0	Not at all	drawn	1	1.56	0	0	0	0.63	0	0.1	Positive	0	>=25	25-35	30-40	Low risk (0 – 2 points)
DAPS8124	26	DAPAONG	SAVANES	Togo	NA	Secondary school	Single	15	4	1	1	1	0	4	99	2	1	1	2	4	0	3	7	1	Not at all	drawn	0	0.2	77	-	-	-	0	0.16	Negative	0	>=25	25-35	18-30	High risk (6 – 7 points)
DAPS8125	23	DAPAONG	SAVANES	Togo	NA	Secondary school	Single	16	7	2	0	1	0	4	99	2	1	1	3	4	2	4	10	2	Not at all	drawn	1	13.91	77	-	-	-	0	0.12	Negative	0	<25	18-25	18-30	Severe risk (8 – 12 points)
DAPS8126	31	DAPAONG	SAVANES	Togo	NA	Secondary school	Single	18	20	2	0	1	0	4	99	2	1	1	1	3	0	2	5	1	Not at all	drawn	0	0.21	77	-	-	-	0	0.17	Negative	0	>=25	25-35	30-40	Moderate risk (3 – 5 points)
DAPS8127	37	DAPAONG	SAVANES	Togo	NA	Secondary school	Single	18	6	1	1	1	0	4	99	2	0	1	4	0	0	0	0	0	Not at all	drawn	1	8.02	0	1.35	1	7.22	0	0.12	Positive	0	>=25	35-45	30-40	Low risk (0 – 2 points)
DAPS8128	22	DAPAONG	SAVANES	Togo	NA	Secondary school	Single	20	4	1	0	1	0	4	99	2	1	1	1	0	0	0	0	0	Not at all	drawn	1	1.55	77	-	-	-	1	5.73	Negative	1	<25	18-25	18-30	Low risk (0 – 2 points)
DAPS8129	50	DAPAONG	SAVANES	Other	GHANA	Secondary school	Single	16	50	5	1	1	0	4	99	1	1	1	99	0	0	0	0	0	Not at all	drawn	0	0.19	77	-	-	-	0	0.15	Negative	0	>=25	>=45	>=45	Low risk (0 – 2 points)
DAPS8130	23	DAPAONG	SAVANES	Togo	NA	Secondary school	Single	17	10	3	1	1	0	2	99	1	1	1	1	0	0	0	0	0	Not at all	drawn	0	0.17	77	-	-	-	0	0.12	Negative	0	<25	18-25	18-30	Low risk (0 – 2 points)
DAPS8131	23	DAPAONG	SAVANES	Togo	NA	Secondary school	Single	18	11	6	0	0	0	4	2	1	1	2	2	4	3	3	10	2	Not at all	drawn	0	0.15	77	-	-	-	0	0.43	Negative	0	<25	18-25	18-30	Severe risk (8 – 12 points)
DAPS8132	22	DAPAONG	SAVANES	Togo	NA	Secondary school	Single	18	11	3	0	1	0	4	99	2	1	2	2	4	0	1	5	1	Not at all	drawn	1	3842.09	77	-	-	-	0	0.65	Negative	0	<25	18-25	18-30	Moderate risk (3 – 5 points)
DAPS8133	27	DAPAONG	SAVANES	Togo	NA	Secondary school	Single	18	11	3	0	1	0	4	99	1	1	1	1	4	0	0	4	1	Not at all	drawn	1	22.34	77	-	-	-	0	0.12	Negative	0	>=25	25-35	18-30	Moderate risk (3 – 5 points)
DAPS8134	48	DAPAONG	SAVANES	Togo	NA	Primary school	Single	18	5	3	0	0	0	4	1	1	1	1	1	4	3	0	7	1	Not at all	drawn	0	0.18	77	-	-	-	0	0.12	Negative	0	>=25	>=45	>=45	High risk (6 – 7 points)
DAPS8135	22	DAPAONG	SAVANES	Togo	NA	Secondary school	Single	20	4	3	0	1	0	4	99	2	1	2	2	3	0	0	3	1	Not at all	drawn	0	0.21	77	-	-	-	0	0.41	Negative	0	<25	18-25	18-30	Moderate risk (3 – 5 points)
DAPS8136	30	DAPAONG	SAVANES	Togo	NA	Primary school	Single	18	11	4	0	1	0	4	99	1	1	1	2	2	2	1	5	1	Not at all	drawn	1	3482.18	77	-	-	-	0	0.23	Negative	0	>=25	25-35	30-40	Moderate risk (3 – 5 points)
DAPS8137	20	DAPAONG	SAVANES	Togo	NA	Secondary school	Single	18	5	1	0	1	0	4	99	2	1	2	2	0	0	0	0	0	Not at all	drawn	1	1.03	77	-	-	-	1	12.3	Negative	1	<25	18-25	18-30	Low risk (0 – 2 points)
DAPS8138	30	DAPAONG	SAVANES	Togo	NA	Secondary school	Single	19	5	3	1	1	0	4	99	1	1	2	2	4	3	4	11	2	Not at all	drawn	1	2554.53	77	-	-	-	0	0.13	Negative	0	>=25	25-35	30-40	Severe risk (8 – 12 points)
DAPS8139	22	DAPAONG	SAVANES	Togo	NA	Secondary school	Single	20	7	1	0	1	0	4	2	1	99	1	1	0	0	0	0	0	Not at all	drawn	0	0.91	77	-	-	-	0	0.39	Negative	0	<25	18-25	18-30	Low risk (0 – 2 points)
DAPS8140	25	DAPAONG	SAVANES	Togo	NA	Secondary school	Single	18	13	2	0	1	0	4	99	2	1	1	2	4	2	1	7	1	Not at all	drawn	1	39.24	77	-	-	-	0	0.21	Negative	0	>=25	25-35	18-30	High risk (6 – 7 points)
DAPS8141	40	DAPAONG	SAVANES	Togo	NA	Primary school	Single	21	6	1	0	1	0	4	99	2	1	1	1	3	1	1	5	1	Not at all	drawn	0	0.22	77	-	-	-	0	0.14000000000000001	Negative	0	>=25	35-45	>=45	Moderate risk (3 – 5 points)
DAPS8142	22	DAPAONG	SAVANES	Togo	NA	Secondary school	Single	18	10	2	0	1	0	4	99	1	1	1	1	2	2	1	5	1	Not at all	drawn	1	1.78	77	-	-	-	0	0.1	Negative	0	<25	18-25	18-30	Moderate risk (3 – 5 points)
DAPS8143	24	DAPAONG	SAVANES	Togo	NA	Secondary school	Single	16	29	5	0	1	0	4	99	2	1	1	1	3	1	1	5	1	Not at all	drawn	0	0.16	77	-	-	-	0	0.15	Negative	0	<25	18-25	18-30	Moderate risk (3 – 5 points)
DAPS8144	24	DAPAONG	SAVANES	Togo	NA	University	Single	17	13	2	0	1	0	4	99	2	1	1	1	3	1	1	5	1	Not at all	drawn	0	0.19	77	-	-	-	0	7.0000000000000007E-2	Negative	0	<25	18-25	18-30	Moderate risk (3 – 5 points)
DAPS8145	29	DAPAONG	SAVANES	Togo	NA	Primary school	Single	18	15	2	0	1	0	4	99	2	1	1	2	4	2	2	8	1	Not at all	drawn	0	0.14	77	-	-	-	1	1.34	Negative	0	>=25	25-35	18-30	Severe risk (8 – 12 points)
DAPS8146	37	DAPAONG	SAVANES	Other	BENIN	Primary school	Single	19	15	2	0	1	0	4	99	2	99	1	1	1	1	0	2	0	Not at all	drawn	1	5681.15	77	-	-	-	0	0.15	Negative	0	>=25	35-45	30-40	Low risk (0 – 2 points)
DAPS8147	28	DAPAONG	SAVANES	Togo	NA	Secondary school	Single	23	14	2	0	1	0	4	99	1	1	1	1	4	3	1	8	1	Not at all	drawn	1	4690.89	77	-	-	-	0	0.08	Negative	0	>=25	25-35	18-30	Severe risk (8 – 12 points)
DAPS8148	24	DAPAONG	SAVANES	Togo	NA	Secondary school	Single	17	13	2	0	1	0	4	99	2	0	1	3	3	0	1	4	1	Not at all	drawn	1	41.43	77	-	-	-	0	0.09	Negative	0	<25	18-25	18-30	Moderate risk (3 – 5 points)
DAPS8149	30	DAPAONG	SAVANES	Togo	NA	Secondary school	No answer	19	11	2	1	1	0	4	99	2	1	1	1	4	2	1	7	1	Not at all	drawn	0	0.18	77	-	-	-	0	0.74	Negative	0	>=25	25-35	30-40	High risk (6 – 7 points)
DAPS8150	32	DAPAONG	SAVANES	Togo	NA	Secondary school	Single	18	14	6	0	1	0	4	99	2	0	1	2	2	0	1	3	1	Not at all	drawn	0	0.59	77	-	-	-	0	0.12	Negative	0	>=25	25-35	30-40	Moderate risk (3 – 5 points)
DAPS8151	22	DAPAONG	SAVANES	Togo	NA	Secondary school	Single	21	7	1	0	1	0	4	99	2	1	1	1	0	0	0	0	0	Not at all	drawn	1	4905.77	77	-	-	-	0	7.0000000000000007E-2	Negative	0	<25	18-25	18-30	Low risk (0 – 2 points)
DAPS8152	19	DAPAONG	SAVANES	Togo	NA	Secondary school	Single	14	19	2	0	0	0	4	99	4	99	3	99	3	1	3	7	1	Less than once per day	drawn	0	0.46	77	-	-	-	0	0.2	Negative	0	<25	18-25	18-30	High risk (6 – 7 points)
DAPS8153	29	DAPAONG	SAVANES	Togo	NA	Secondary school	Single	18	10	2	0	1	0	4	99	2	1	1	1	2	0	1	3	1	Not at all	drawn	0	0.22	77	-	-	-	0	0.32	Negative	0	>=25	25-35	18-30	Moderate risk (3 – 5 points)
DAPS8154	21	DAPAONG	SAVANES	Togo	NA	Secondary school	Single	18	18	3	0	1	0	4	99	1	1	1	99	0	0	0	0	0	Not at all	drawn	1	4965.8	77	-	-	-	0	0.49	Negative	0	<25	18-25	18-30	Low risk (0 – 2 points)
DAPS8155	32	DAPAONG	SAVANES	Togo	NA	Secondary school	Single	21	10	3	1	1	1	4	4	2	1	2	2	0	0	0	0	0	Not at all	drawn	1	5084.22	77	-	-	-	0	0.14000000000000001	Negative	0	>=25	25-35	30-40	Low risk (0 – 2 points)
DAPS8156	27	DAPAONG	SAVANES	Togo	NA	Secondary school	Single	20	9	1	1	1	0	1	99	2	1	1	1	0	0	0	0	0	Not at all	drawn	0	0.29	77	-	-	-	0	0.22	Negative	0	>=25	25-35	18-30	Low risk (0 – 2 points)
DAPS8157	35	DAPAONG	SAVANES	Togo	NA	Secondary school	Single	19	27	6	1	1	0	4	99	2	1	1	3	1	1	1	3	1	Not at all	drawn	0	0.18	77	-	-	-	0	0.11	Negative	0	>=25	35-45	30-40	Moderate risk (3 – 5 points)
DAPS8158	38	DAPAONG	SAVANES	Togo	NA	Secondary school	Single	16	12	2	1	1	0	4	99	2	1	1	1	3	0	0	3	1	Not at all	drawn	1	7124.93	77	-	-	-	0	0.76	Negative	0	>=25	35-45	30-40	Moderate risk (3 – 5 points)
DAPS8159	30	DAPAONG	SAVANES	Togo	NA	Secondary school	Single	19	12	2	0	1	0	4	99	2	1	1	2	0	0	0	0	0	Not at all	drawn	0	0.22	77	-	-	-	0	0.15	Negative	0	>=25	25-35	30-40	Low risk (0 – 2 points)
DAPS8160	25	DAPAONG	SAVANES	Togo	NA	Secondary school	Single	16	12	3	0	1	0	4	4	3	1	1	3	1	0	1	2	0	Not at all	drawn	0	0.17	77	-	-	-	0	0.15	Negative	0	>=25	25-35	18-30	Low risk (0 – 2 points)
DAPS8161	25	DAPAONG	SAVANES	Togo	NA	Primary school	Single	19	7	1	0	1	0	4	99	2	1	2	2	2	0	1	3	1	Not at all	drawn	1	3.48	77	-	-	-	1	2.98	Negative	1	>=25	25-35	18-30	Moderate risk (3 – 5 points)
DAPS8162	18	DAPAONG	SAVANES	Togo	NA	Secondary school	Single	14	23	1	0	1	0	1	2	1	0	99	1	1	0	1	2	0	Not at all	drawn	0	0.19	77	-	-	-	0	0.32	Negative	0	<25	18-25	18-30	Low risk (0 – 2 points)
DAPS8163	26	DAPAONG	SAVANES	Togo	NA	Secondary school	Single	18	28	2	0	1	0	4	99	2	1	1	3	0	0	0	0	0	Not at all	drawn	0	0.32	77	-	-	-	0	0.18	Negative	0	>=25	25-35	18-30	Low risk (0 – 2 points)
KAPS7100	25	KARA	KARA	Togo	NA	Secondary school	Single	17	13	1	0	1	0	4	99	2	1	2	2	3	1	1	5	1	Not at all	drawn	0	0.23	77	-	-	-	0	0.16	Negative	0	>=25	25-35	18-30	Moderate risk (3 – 5 points)
KAPS7101	25	KARA	KARA	Togo	NA	Secondary school	Single	19	15	2	0	1	0	4	99	2	1	1	1	3	0	0	3	1	Not at all	drawn	1	4210.64	77	-	-	-	0	0.16	Negative	0	>=25	25-35	18-30	Moderate risk (3 – 5 points)
KAPS7102	37	KARA	KARA	Togo	NA	None	Single	15	20	3	0	1	0	4	99	1	1	1	1	3	1	2	6	1	Not at all	drawn	1	5440.5	77	-	-	-	0	7.0000000000000007E-2	Negative	0	>=25	35-45	30-40	High risk (6 – 7 points)
KAPS7103	34	KARA	KARA	Togo	NA	Secondary school	Single	18	26	3	0	1	0	4	99	2	1	1	1	0	0	0	0	0	Not at all	drawn	0	0.15	77	-	-	-	0	0.88	Negative	0	>=25	25-35	30-40	Low risk (0 – 2 points)
KAPS7104	31	KARA	KARA	Togo	NA	Primary school	Single	20	12	3	0	1	0	1	99	2	0	2	2	3	1	1	5	1	Not at all	drawn	0	0.21	77	-	-	-	0	0.08	Negative	0	>=25	25-35	30-40	Moderate risk (3 – 5 points)
KAPS7105	26	KARA	KARA	Togo	NA	Secondary school	Single	16	18	5	0	1	0	4	4	2	1	2	99	2	2	2	6	1	Not at all	drawn	0	0.17	77	-	-	-	0	0.13	Negative	0	>=25	25-35	18-30	High risk (6 – 7 points)
KAPS7106	30	KARA	KARA	Togo	NA	None	Single	18	14	3	0	1	0	4	99	2	1	99	2	3	1	1	5	1	Not at all	drawn	0	0.21	77	-	-	-	0	0.54	Negative	0	>=25	25-35	30-40	Moderate risk (3 – 5 points)
KAPS7107	32	KARA	KARA	Togo	NA	Primary school	Single	13	20	4	0	1	0	4	99	2	1	2	2	2	1	1	4	1	Not at all	drawn	0	0.16	0	3.9	1	1.37	0	0.09	Positive	0	>=25	25-35	30-40	Moderate risk (3 – 5 points)
KAPS7108	29	KARA	KARA	Togo	NA	Primary school	Single	14	10	2	1	1	0	4	99	2	1	2	2	3	1	3	7	1	Not at all	drawn	0	0.34	0	0.37	1	6.32	0	0.41	Positive	0	>=25	25-35	18-30	High risk (6 – 7 points)
KAPS7109	29	KARA	KARA	Togo	NA	Primary school	Single	14	15	1	0	1	0	4	99	1	1	1	1	1	0	0	1	0	Not at all	drawn	0	0.24	0	5.96	1	8.74	0	0.38	Positive	0	>=25	25-35	18-30	Low risk (0 – 2 points)
KAPS7110	69	KARA	KARA	Togo	NA	Primary school	Single	20	9	3	0	1	0	4	99	1	1	1	1	0	0	0	0	0	Not at all	drawn	0	0.19	77	-	-	-	0	0.13	Negative	0	>=25	>=45	>=45	Low risk (0 – 2 points)
KAPS7111	30	KARA	KARA	Togo	NA	Primary school	Single	19	19	3	0	1	0	4	4	2	1	2	2	3	1	2	6	1	Not at all	drawn	0	0.17	77	-	-	-	0	0.48	Negative	0	>=25	25-35	30-40	High risk (6 – 7 points)
KAPS7112	41	KARA	KARA	Togo	NA	Primary school	Married and living without husband or sexual partner	16	5	1	0	1	0	4	99	2	1	1	2	4	1	3	8	1	Not at all	drawn	0	0.28	0	5.29	1	3.43	0	0.27	Positive	0	>=25	35-45	>=45	Severe risk (8 – 12 points)
KAPS7114	20	KARA	KARA	Togo	NA	Secondary school	Single	18	22	3	0	1	0	4	1	1	1	1	99	4	3	4	11	2	Not at all	drawn	0	0.21	77	-	-	-	0	0.12	Negative	0	<25	18-25	18-30	Severe risk (8 – 12 points)
KAPS7115	44	KARA	KARA	Togo	NA	Primary school	Married and living without husband or sexual partner	19	14	3	0	1	0	4	99	1	1	1	99	4	1	1	6	1	Not at all	drawn	0	0.7	77	-	-	-	0	0.35	Negative	0	>=25	35-45	>=45	High risk (6 – 7 points)
KAPS7116	36	KARA	KARA	Togo	NA	None	Married and living without husband or sexual partner	16	12	1	0	1	0	4	99	4	1	1	99	0	0	0	0	0	Not at all	drawn	0	0.18	1	111.84	1	7.07	0	0.27	Positive	0	>=25	35-45	30-40	Low risk (0 – 2 points)
KAPS7117	35	KARA	KARA	Togo	NA	Primary school	Single	16	14	3	0	1	0	4	99	1	1	1	99	4	2	1	7	1	Not at all	drawn	0	0.22	77	-	-	-	0	7.0000000000000007E-2	Negative	0	>=25	35-45	30-40	High risk (6 – 7 points)
KAPS7118	19	KARA	KARA	Togo	NA	Secondary school	Single	12	13	2	0	1	0	4	99	2	1	1	2	0	0	0	0	0	Not at all	drawn	0	0.23	77	-	-	-	0	0.14000000000000001	Negative	0	<25	18-25	18-30	Low risk (0 – 2 points)
KAPS7119	30	KARA	KARA	Togo	NA	Secondary school	Married and living without husband or sexual partner	19	7	2	0	1	0	4	99	1	1	1	99	0	0	0	0	0	Not at all	drawn	0	0.21	77	-	-	-	0	0.12	Negative	0	>=25	25-35	30-40	Low risk (0 – 2 points)
KAPS7120	24	KARA	KARA	Togo	NA	Primary school	Single	17	24	4	0	1	0	4	99	2	99	1	99	4	1	1	6	1	Everyday	drawn	0	0.18	77	-	-	-	0	0.28000000000000003	Negative	0	<25	18-25	18-30	High risk (6 – 7 points)
KAPS7121	24	KARA	KARA	Togo	NA	Secondary school	Single	20	12	2	0	1	0	4	99	4	1	1	99	3	0	0	3	1	Not at all	drawn	0	0.15	77	-	-	-	0	0.18	Negative	0	<25	18-25	18-30	Moderate risk (3 – 5 points)
KAPS7122	35	KARA	KARA	Togo	NA	None	Single	15	8	3	1	1	1	1	1	1	1	99	99	4	1	3	8	1	Not at all	drawn	0	0.17	77	-	-	-	0	0.78	Negative	0	>=25	35-45	30-40	Severe risk (8 – 12 points)
KAPS7123	22	KARA	KARA	Togo	NA	Primary school	Married and living without husband or sexual partner	15	16	3	0	1	0	4	99	1	1	1	99	0	0	0	0	0	Not at all	drawn	0	0.14	77	-	-	-	0	0.19	Negative	0	<25	18-25	18-30	Low risk (0 – 2 points)
KAPS7124	30	KARA	KARA	Togo	NA	Secondary school	Single	18	4	1	0	1	0	4	99	2	1	1	4	2	2	0	4	1	Not at all	drawn	1	3981.44	77	-	-	-	0	0.25	Negative	0	>=25	25-35	30-40	Moderate risk (3 – 5 points)
KAPS7125	22	KARA	KARA	Togo	NA	Secondary school	Single	16	26	4	0	1	0	4	99	2	1	1	99	4	0	2	6	1	Not at all	drawn	0	0.22	77	-	-	-	0	0.09	Negative	0	<25	18-25	18-30	High risk (6 – 7 points)
KAPS7126	33	KARA	KARA	Togo	NA	Primary school	Single	20	16	2	0	1	0	4	99	2	1	1	3	4	1	3	8	1	Not at all	drawn	1	4148.23	0	1.01	1	7.34	0	0.09	Positive	0	>=25	25-35	30-40	Severe risk (8 – 12 points)
KAPS7127	26	KARA	KARA	Togo	NA	Secondary school	Single	17	8	2	1	1	0	4	99	2	1	1	99	4	3	4	11	2	Not at all	drawn	0	0.18	77	-	-	-	0	0.09	Negative	0	>=25	25-35	18-30	Severe risk (8 – 12 points)
KAPS7128	38	KARA	KARA	Togo	NA	Secondary school	Single	20	5	2	0	1	0	4	99	2	0	2	4	4	3	4	11	2	Not at all	drawn	0	0.23	1	29.8	1	7.32	0	0.92	Positive	0	>=25	35-45	30-40	Severe risk (8 – 12 points)
KAPS7129	21	KARA	KARA	Togo	NA	Primary school	Single	15	15	3	0	1	0	4	99	1	1	1	99	4	0	3	7	1	Not at all	drawn	0	0.19	77	-	-	-	0	0.08	Negative	0	<25	18-25	18-30	High risk (6 – 7 points)
KAPS7130	35	KARA	KARA	Togo	NA	Primary school	Single	18	10	2	1	1	0	4	99	1	1	1	99	4	3	4	11	2	Not at all	drawn	0	0.26	1	92.76	1	2.81	0	0.27	Positive	0	>=25	35-45	30-40	Severe risk (8 – 12 points)
KAPS7131	22	KARA	KARA	Togo	NA	Secondary school	Single	15	15	5	1	1	0	4	99	2	1	1	99	4	3	4	11	2	Not at all	drawn	0	0.22	77	-	-	-	0	0.2	Negative	0	<25	18-25	18-30	Severe risk (8 – 12 points)
KAPS7132	23	KARA	KARA	Togo	NA	None	Single	8	5	4	0	1	0	4	99	1	1	1	99	0	0	0	0	0	Not at all	drawn	1	2691.59	0	0	1	8.61	0	0.26	Positive	0	<25	18-25	18-30	Low risk (0 – 2 points)
KAPS7133	29	KARA	KARA	Togo	NA	University	Single	23	5	2	0	1	0	4	99	1	1	1	1	3	0	1	4	1	Not at all	drawn	0	0.17	77	-	-	-	1	1.05	Negative	0	>=25	25-35	18-30	Moderate risk (3 – 5 points)
KAPS7134	38	KARA	KARA	Togo	NA	Secondary school	Single	22	10	2	0	1	0	4	99	3	1	3	99	3	2	4	9	1	Not at all	drawn	0	0.17	77	-	-	-	1	1.74	Negative	0	>=25	35-45	30-40	Severe risk (8 – 12 points)
KAPS7135	37	KARA	KARA	Togo	NA	University	Married and living with husband/sexual partner	14	16	3	1	1	0	4	99	2	1	1	2	3	0	1	4	1	Not at all	drawn	0	0.19	77	-	-	-	1	1.03	Negative	0	>=25	35-45	30-40	Moderate risk (3 – 5 points)
KAPS7137	33	KARA	KARA	Togo	NA	Secondary school	Single	17	10	1	0	1	0	4	99	1	1	1	99	0	0	0	0	0	Not at all	drawn	0	0.17	77	-	-	-	0	7.0000000000000007E-2	Negative	0	>=25	25-35	30-40	Low risk (0 – 2 points)
KAPS7138	42	KARA	KARA	Togo	NA	University	Single	17	6	1	0	1	0	4	99	4	1	1	1	3	0	1	4	1	Not at all	drawn	1	6062.62	0	0	1	7.9	0	0.18	Positive	0	>=25	35-45	>=45	Moderate risk (3 – 5 points)
KAPS7139	31	KARA	KARA	Togo	NA	Primary school	Single	18	30	1	0	1	0	4	99	1	1	1	1	3	1	3	7	1	Not at all	drawn	0	0.22	77	-	-	-	0	0.26	Negative	0	>=25	25-35	30-40	High risk (6 – 7 points)
KAPS7140	30	KARA	KARA	Togo	NA	Secondary school	Single	15	22	8	0	1	0	4	99	2	1	1	1	2	1	1	4	1	Not at all	drawn	1	3.88	77	-	-	-	1	5.04	Negative	1	>=25	25-35	30-40	Moderate risk (3 – 5 points)
KAPS7141	35	KARA	KARA	Togo	NA	Primary school	Single	17	6	3	0	1	0	4	99	2	1	1	1	3	1	3	7	1	Not at all	drawn	1	6131.42	77	-	-	-	0	0.18	Negative	0	>=25	35-45	30-40	High risk (6 – 7 points)
KAPS7142	34	KARA	KARA	Togo	NA	Primary school	Single	15	3	1	0	1	0	4	99	2	1	1	1	2	1	2	5	1	Not at all	drawn	1	5084.43	0	0	1	7.77	0	0.11	Positive	0	>=25	25-35	30-40	Moderate risk (3 – 5 points)
KAPS7143	22	KARA	KARA	Togo	NA	Secondary school	Single	17	20	2	0	1	0	4	99	2	1	1	99	2	1	1	4	1	Not at all	drawn	1	2479.07	77	-	-	-	0	0.15	Negative	0	<25	18-25	18-30	Moderate risk (3 – 5 points)
KAPS7144	27	KARA	KARA	Other	BENIN	Secondary school	Single	15	16	7	1	0	1	4	99	1	1	1	99	4	0	3	7	1	Not at all	drawn	0	0.18	77	-	-	-	0	0.1	Negative	0	>=25	25-35	18-30	High risk (6 – 7 points)
KAPS7145	38	KARA	KARA	Togo	NA	None	Single	19	3	1	0	1	0	4	99	2	1	1	99	3	1	3	7	1	Not at all	drawn	1	5760.17	77	-	-	-	0	-	Negative	0	>=25	35-45	30-40	High risk (6 – 7 points)
KAPS7146	22	KARA	KARA	Togo	NA	Secondary school	Single	15	8	2	0	1	0	4	99	2	1	1	99	3	1	1	5	1	Not at all	drawn	0	0.55	0	0	1	6.07	1	2.2999999999999901	Positive	0	<25	18-25	18-30	Moderate risk (3 – 5 points)
KAPS7147	37	KARA	KARA	Togo	NA	Secondary school	Single	18	5	2	0	1	0	4	99	2	1	1	1	3	1	1	5	1	Not at all	drawn	0	0.24	77	-	-	-	0	0.11	Negative	0	>=25	35-45	30-40	Moderate risk (3 – 5 points)
KAPS7148	27	KARA	KARA	Togo	NA	Primary school	Single	18	7	3	0	1	0	4	99	2	1	2	99	3	0	2	5	1	Not at all	drawn	1	9.34	77	-	-	-	0	0.92	Negative	0	>=25	25-35	18-30	Moderate risk (3 – 5 points)
KAPS7149	30	KARA	KARA	Togo	NA	University	Single	19	13	2	0	1	0	4	99	2	1	1	2	2	0	1	3	1	Not at all	drawn	0	0.2	77	-	-	-	0	0.11	Negative	0	>=25	25-35	30-40	Moderate risk (3 – 5 points)
KAPS7150	23	KARA	KARA	Togo	NA	Secondary school	Single	17	11	2	0	1	0	4	99	1	1	1	1	2	1	0	3	1	Not at all	drawn	0	0.25	0	0.46	1	2.19	0	0.3	Positive	0	<25	18-25	18-30	Moderate risk (3 – 5 points)
KAPS7151	21	KARA	KARA	Togo	NA	Secondary school	Single	15	7	1	0	1	0	4	99	1	1	1	2	1	1	2	4	1	Not at all	drawn	0	0.15	77	-	-	-	0	0.12	Negative	0	<25	18-25	18-30	Moderate risk (3 – 5 points)
KAPS7152	39	KARA	KARA	Togo	NA	Secondary school	Single	18	4	2	0	1	0	4	99	1	1	1	2	2	1	1	4	1	Not at all	drawn	0	0.28	77	-	-	-	0	7.0000000000000007E-2	Negative	0	>=25	35-45	30-40	Moderate risk (3 – 5 points)
KAPS7153	37	KARA	KARA	Togo	NA	Primary school	Single	23	22	3	0	1	0	4	99	1	1	1	1	3	2	2	7	1	Not at all	drawn	1	1.06	77	-	-	-	0	0.15	Negative	0	>=25	35-45	30-40	High risk (6 – 7 points)
KAPS7154	27	KARA	KARA	Togo	NA	Secondary school	Single	17	7	2	0	1	0	4	99	1	1	1	2	0	0	0	0	0	Not at all	drawn	1	6467.75	77	-	-	-	0	0.13	Negative	0	>=25	25-35	18-30	Low risk (0 – 2 points)
KAPS7155	22	KARA	KARA	Togo	NA	Secondary school	Single	19	16	3	0	1	0	4	99	1	1	1	2	2	2	1	5	1	Not at all	drawn	0	0.23	77	-	-	-	0	0.14000000000000001	Negative	0	<25	18-25	18-30	Moderate risk (3 – 5 points)
KAPS7156	31	KARA	KARA	Togo	NA	None	Single	28	16	1	0	1	0	4	99	1	1	1	99	2	2	1	5	1	Not at all	drawn	0	0.2	77	-	-	-	0	0.32	Negative	0	>=25	25-35	30-40	Moderate risk (3 – 5 points)
KAPS7157	29	KARA	KARA	Togo	NA	None	Single	19	15	1	0	1	0	4	99	1	1	1	1	3	2	1	6	1	Not at all	drawn	1	2510.07	77	-	-	-	0	0.3	Negative	0	>=25	25-35	18-30	High risk (6 – 7 points)
KAPS7158	22	KARA	KARA	Togo	NA	None	Single	8	13	4	0	1	0	4	99	1	1	1	1	1	2	2	5	1	Everyday	drawn	0	0.17	77	-	-	-	0	0.2	Negative	0	<25	18-25	18-30	Moderate risk (3 – 5 points)
KAPS7159	27	KARA	KARA	Togo	NA	Primary school	Single	17	14	3	0	1	0	4	99	1	1	1	99	2	1	1	4	1	Everyday	drawn	0	0.24	0	6.56	1	1.84	0	0.4	Positive	0	>=25	25-35	18-30	Moderate risk (3 – 5 points)
KAPS7160	45	KARA	KARA	Togo	NA	Primary school	Single	17	14	1	0	1	0	4	99	1	1	1	1	2	2	1	5	1	Not at all	drawn	1	6643.36	0	0	1	9.84	0	0.42	Positive	0	>=25	>=45	>=45	Moderate risk (3 – 5 points)
KAPS7161	33	KARA	KARA	Togo	NA	Primary school	Single	19	16	2	0	1	0	4	99	1	1	1	2	2	1	1	4	1	Not at all	drawn	0	0.18	77	-	-	-	0	0.18	Negative	0	>=25	25-35	30-40	Moderate risk (3 – 5 points)
KAPS7162	38	KARA	KARA	Togo	NA	Secondary school	Single	21	9	3	0	1	0	4	99	1	1	1	1	0	0	0	0	0	Not at all	drawn	0	0.25	1	92.38	1	7.37	0	0.1	Positive	0	>=25	35-45	30-40	Low risk (0 – 2 points)
KAPS7163	36	KARA	KARA	Togo	NA	Secondary school	Single	20	6	1	0	1	0	4	99	1	1	1	1	2	0	0	2	0	Not at all	drawn	0	0.24	77	-	-	-	0	0.39	Negative	0	>=25	35-45	30-40	Low risk (0 – 2 points)
KAPS7164	45	KARA	KARA	Togo	NA	Secondary school	Single	18	6	2	0	1	0	4	99	2	1	1	2	0	0	0	0	0	Not at all	drawn	0	0.18	77	-	-	-	0	0.13	Negative	0	>=25	>=45	>=45	Low risk (0 – 2 points)
KAPS7165	22	KARA	KARA	Togo	NA	Secondary school	Single	18	13	2	0	1	0	4	99	1	1	1	99	4	1	0	5	1	Not at all	drawn	0	0.16	77	-	-	-	0	0.68	Negative	0	<25	18-25	18-30	Moderate risk (3 – 5 points)
KAPS7166	49	KARA	KARA	Togo	NA	Primary school	Single	9	0	3	0	1	0	4	99	1	1	99	99	1	1	0	2	0	Not at all	drawn	1	7222.33	77	-	-	-	0	0.15	Negative	0	>=25	>=45	>=45	Low risk (0 – 2 points)
KAPS7167	30	KARA	KARA	Togo	NA	Secondary school	Single	19	10	3	0	1	0	4	1	1	1	1	1	3	2	0	5	1	Not at all	drawn	0	0.21	77	-	-	-	0	0.08	Negative	0	>=25	25-35	30-40	Moderate risk (3 – 5 points)
KAPS7168	24	KARA	KARA	Togo	NA	Secondary school	Single	16	13	6	1	1	1	4	1	1	1	1	1	0	0	0	0	0	Not at all	drawn	0	0.17	77	-	-	-	0	0.13	Negative	0	<25	18-25	18-30	Low risk (0 – 2 points)
KAPS7169	40	KARA	KARA	Togo	NA	None	Single	17	12	3	0	1	0	4	99	1	1	1	1	4	3	4	11	2	Not at all	drawn	0	0.65	77	-	-	-	0	0.06	Negative	0	>=25	35-45	>=45	Severe risk (8 – 12 points)
KAPS7170	50	KARA	KARA	Togo	NA	Secondary school	Single	18	7	3	0	1	0	1	1	1	1	1	99	0	0	0	0	0	Not at all	drawn	1	5954.34	0	0	1	8.7200000000000006	0	7.0000000000000007E-2	Positive	0	>=25	>=45	>=45	Low risk (0 – 2 points)
KAPS7171	28	KARA	KARA	Other	BENIN	Secondary school	Single	17	0	0	0	1	0	4	99	1	1	1	99	3	1	4	8	1	Not at all	drawn	1	5544.73	77	-	-	-	0	0.48	Negative	0	>=25	25-35	18-30	Severe risk (8 – 12 points)
KAPS7172	57	KARA	KARA	Togo	NA	Primary school	Married and living without husband or sexual partner	17	5	2	0	1	0	4	99	2	99	1	99	4	3	1	8	1	Not at all	drawn	0	0.2	77	-	-	-	0	0.14000000000000001	Negative	0	>=25	>=45	>=45	Severe risk (8 – 12 points)
KPPS4100	26	KPALIME	PLATEAUX	Togo	NA	Primary school	Single	17	16	3	0	1	0	4	99	4	1	1	1	0	0	0	0	0	Not at all	drawn	0	0.21	77	-	-	-	0	0.3	Negative	0	>=25	25-35	18-30	Low risk (0 – 2 points)
KPPS4101	35	KPALIME	PLATEAUX	Togo	NA	Primary school	Married and living without husband or sexual partner	15	3	1	0	1	0	4	99	1	0	1	2	4	1	2	7	1	Less than once per day	drawn	0	0.17	77	-	-	-	0	0.13	Negative	0	>=25	35-45	30-40	High risk (6 – 7 points)
KPPS4102	30	KPALIME	PLATEAUX	Togo	NA	Primary school	Married and living without husband or sexual partner	18	3	1	0	0	0	4	2	1	88	1	1	0	0	0	0	0	Not at all	drawn	0	0.18	77	-	-	-	0	0.09	Negative	0	>=25	25-35	30-40	Low risk (0 – 2 points)
KPPS4103	78	KPALIME	PLATEAUX	Togo	NA	Secondary school	Married and living with husband/sexual partner	14	13	2	0	1	0	4	99	1	1	1	1	2	0	1	3	1	Not at all	drawn	0	0.17	77	-	-	-	0	0.13	Negative	0	>=25	>=45	>=45	Moderate risk (3 – 5 points)
KPPS4104	25	KPALIME	PLATEAUX	Togo	NA	None	Single	17	8	2	0	1	0	4	99	1	1	1	99	1	0	1	2	0	Not at all	drawn	0	0.22	77	-	-	-	0	0.2	Negative	0	>=25	25-35	18-30	Low risk (0 – 2 points)
KPPS4105	18	KPALIME	PLATEAUX	Togo	NA	Secondary school	Single	16	4	1	0	1	0	4	99	1	1	1	1	1	0	1	2	0	Not at all	drawn	0	0.23	77	-	-	-	0	0.2	Negative	0	<25	18-25	18-30	Low risk (0 – 2 points)
KPPS4106	38	KPALIME	PLATEAUX	Togo	NA	Primary school	Married and living without husband or sexual partner	20	1	1	0	1	0	4	99	1	1	1	99	1	0	0	1	0	Not at all	drawn	0	0.15	77	-	-	-	0	0.3	Negative	0	>=25	35-45	30-40	Low risk (0 – 2 points)
KPPS4107	40	KPALIME	PLATEAUX	Other	BENIN	Primary school	Married and living without husband or sexual partner	17	3	1	0	1	0	4	99	1	1	1	99	4	0	3	7	1	Not at all	drawn	0	0.21	77	-	-	-	0	0.41	Negative	0	>=25	35-45	>=45	High risk (6 – 7 points)
KPPS4108	20	KPALIME	PLATEAUX	Togo	NA	Secondary school	Single	17	5	2	0	1	0	4	99	3	1	2	4	4	2	3	9	1	Everyday	drawn	0	0.16	77	-	-	-	0	0.18	Negative	0	<25	18-25	18-30	Severe risk (8 – 12 points)
KPPS4109	22	KPALIME	PLATEAUX	Togo	NA	Secondary school	Single	15	10	3	0	0	0	4	1	1	88	1	1	2	1	1	4	1	Everyday	drawn	0	0.19	77	-	-	-	0	0.12	Negative	0	<25	18-25	18-30	Moderate risk (3 – 5 points)
KPPS4110	33	KPALIME	PLATEAUX	Togo	NA	Primary school	Single	18	7	1	0	0	0	4	1	1	88	1	99	4	2	1	7	1	Everyday	drawn	0	0.29	1	12.52	1	4.53	0	0.41	Positive	0	>=25	25-35	30-40	High risk (6 – 7 points)
KPPS4111	42	KPALIME	PLATEAUX	Togo	NA	Secondary school	Single	25	9	3	0	1	0	4	99	1	1	1	1	0	0	0	0	0	Not at all	not drawn	9	9	9	9	9	9	9	9	Negative	NA	>=25	35-45	>=45	Low risk (0 – 2 points)
KPPS4112	30	KPALIME	PLATEAUX	Togo	NA	Secondary school	Single	19	15	3	0	0	0	4	2	1	88	1	2	3	3	1	7	1	Everyday	drawn	0	0.15	77	-	-	-	0	0.21	Negative	0	>=25	25-35	30-40	High risk (6 – 7 points)
KPPS4113	22	KPALIME	PLATEAUX	Other	GHANA	Secondary school	Single	13	5	1	0	1	0	4	99	2	1	2	2	0	0	0	0	0	Not at all	not drawn	9	9	9	9	9	9	9	9	Negative	NA	<25	18-25	18-30	Low risk (0 – 2 points)
KPPS4114	18	KPALIME	PLATEAUX	Other	NIGERIA	Primary school	Single	17	4	1	0	0	0	4	99	1	88	1	99	3	2	2	7	1	Everyday	drawn	0	0.16	77	-	-	-	0	0.56999999999999895	Negative	0	<25	18-25	18-30	High risk (6 – 7 points)
KPPS4115	24	KPALIME	PLATEAUX	Togo	NA	Secondary school	Single	19	2	1	0	0	0	4	1	1	1	1	1	1	1	1	3	1	Not at all	drawn	0	0.16	77	-	-	-	0	0.06	Negative	0	<25	18-25	18-30	Moderate risk (3 – 5 points)
KPPS4117	25	KPALIME	PLATEAUX	Togo	NA	Secondary school	Single	20	1	1	0	1	0	4	99	1	1	1	1	3	2	3	8	1	Not at all	not drawn	9	9	9	9	9	9	9	9	Negative	NA	>=25	25-35	18-30	Severe risk (8 – 12 points)
KPPS4118	38	KPALIME	PLATEAUX	Togo	NA	Primary school	Married and living with husband/sexual partner	15	7	1	0	1	0	4	99	2	1	1	2	2	1	2	5	1	Not at all	drawn	0	0.15	77	-	-	-	1	1.58	Negative	0	>=25	35-45	30-40	Moderate risk (3 – 5 points)
KPPS4119	26	KPALIME	PLATEAUX	Togo	NA	Secondary school	Single	17	5	1	0	1	0	4	99	2	1	1	2	3	3	1	7	1	Not at all	drawn	1	6019.03	77	-	-	-	0	0.62	Negative	0	>=25	25-35	18-30	High risk (6 – 7 points)
KPPS4120	25	KPALIME	PLATEAUX	Other	NIGER	Primary school	Single	18	11	2	0	1	0	4	99	2	1	1	3	1	2	1	4	1	Not at all	drawn	0	0.18	77	-	-	-	0	0.15	Negative	0	>=25	25-35	18-30	Moderate risk (3 – 5 points)
KPPS4121	30	KPALIME	PLATEAUX	Togo	NA	Primary school	Single	17	5	3	0	1	0	4	99	1	1	1	1	3	1	1	5	1	Not at all	not drawn	9	9	9	9	9	9	9	9	Positive	NA	>=25	25-35	30-40	Moderate risk (3 – 5 points)
KPPS4122	30	KPALIME	PLATEAUX	Togo	NA	Primary school	Single	13	24	1	0	1	0	4	99	2	1	2	2	1	1	1	3	1	Not at all	drawn	0	0.18	77	-	-	-	0	0.11	Negative	0	>=25	25-35	30-40	Moderate risk (3 – 5 points)
KPPS4123	22	KPALIME	PLATEAUX	Togo	NA	Primary school	Single	19	16	2	0	1	0	4	99	2	1	1	2	3	2	1	6	1	Not at all	drawn	0	0.14	77	-	-	-	0	0.33	Negative	0	<25	18-25	18-30	High risk (6 – 7 points)
KPPS4124	25	KPALIME	PLATEAUX	Togo	NA	Primary school	Single	15	18	5	0	0	0	4	3	1	88	1	2	4	3	2	9	1	Everyday	drawn	0	0.3	77	-	-	-	0	0.49	Negative	0	>=25	25-35	18-30	Severe risk (8 – 12 points)
KPPS4126	28	KPALIME	PLATEAUX	Togo	NA	Primary school	Single	18	8	2	0	1	0	4	99	1	1	1	1	1	0	1	2	0	Less than once per day	not drawn	9	9	9	9	9	9	9	9	Negative	NA	>=25	25-35	18-30	Low risk (0 – 2 points)
KPPS4127	20	KPALIME	PLATEAUX	Togo	NA	Secondary school	Single	18	9	4	0	1	0	4	99	1	1	1	99	1	0	0	1	0	Not at all	drawn	0	0.16	77	-	-	-	1	2.34	Negative	0	<25	18-25	18-30	Low risk (0 – 2 points)
KPPS4128	32	KPALIME	PLATEAUX	Togo	NA	Secondary school	Single	25	3	1	0	1	0	4	99	1	1	1	1	1	0	0	1	0	Not at all	drawn	0	0.17	77	-	-	-	0	0.13	Negative	0	>=25	25-35	30-40	Low risk (0 – 2 points)
KPPS4129	21	KPALIME	PLATEAUX	Togo	NA	Secondary school	Single	18	1	1	0	1	0	4	99	1	1	1	2	1	1	0	2	0	Not at all	drawn	0	0.2	77	-	-	-	0	7.0000000000000007E-2	Negative	0	<25	18-25	18-30	Low risk (0 – 2 points)
KPPS4130	18	KPALIME	PLATEAUX	Togo	NA	Primary school	Single	14	8	2	0	1	0	4	99	2	1	1	3	3	2	3	8	1	Everyday	drawn	0	0.16	77	-	-	-	0	0.19	Negative	0	<25	18-25	18-30	Severe risk (8 – 12 points)
KPPS4131	46	KPALIME	PLATEAUX	Other	GHANA	Primary school	Single	16	16	3	0	1	0	4	99	2	1	1	3	1	2	3	6	1	Not at all	drawn	0	0.17	77	-	-	-	0	0.43	Negative	0	>=25	>=45	>=45	High risk (6 – 7 points)
KPPS4132	30	KPALIME	PLATEAUX	Togo	NA	Secondary school	Single	12	18	3	0	1	0	4	99	2	1	1	3	0	0	0	0	0	Everyday	drawn	0	0.32	0	1.88	1	7.87	0	0.56000000000000005	Positive	0	>=25	25-35	30-40	Low risk (0 – 2 points)
KPPS4133	28	KPALIME	PLATEAUX	Other	GHANA	Secondary school	Single	19	25	6	0	1	0	4	99	1	1	1	99	1	0	1	2	0	Not at all	drawn	0	0.16	77	-	-	-	0	7.0000000000000007E-2	Negative	0	>=25	25-35	18-30	Low risk (0 – 2 points)
KPPS4134	22	KPALIME	PLATEAUX	Other	GHANA	Primary school	Single	17	12	1	0	1	0	4	99	2	0	2	3	2	1	1	4	1	Not at all	drawn	0	0.13	77	-	-	-	0	0.15	Negative	0	<25	18-25	18-30	Moderate risk (3 – 5 points)
KPPS4135	18	KPALIME	PLATEAUX	Togo	NA	Secondary school	Single	17	4	1	0	1	0	4	99	1	1	1	1	1	0	0	1	0	Not at all	drawn	0	0.18	77	-	-	-	0	0.66	Negative	0	<25	18-25	18-30	Low risk (0 – 2 points)
KPPS4136	42	KPALIME	PLATEAUX	Other	GHANA	Secondary school	Single	17	6	2	1	0	1	4	99	2	1	1	2	1	0	0	1	0	Not at all	drawn	0	0.14	77	-	-	-	0	0.31	Negative	0	>=25	35-45	>=45	Low risk (0 – 2 points)
KPPS4137	26	KPALIME	PLATEAUX	Togo	NA	Primary school	Single	17	4	1	0	1	0	4	99	3	1	1	99	4	2	1	7	1	Everyday	drawn	0	0.18	77	-	-	-	0	0.17	Negative	0	>=25	25-35	18-30	High risk (6 – 7 points)
KPPS4138	45	KPALIME	PLATEAUX	Other	GHANA	Primary school	Single	18	30	2	0	1	0	4	99	1	1	1	1	0	0	0	0	0	Everyday	drawn	0	0.24	1	11.86	1	1.23	0	7.0000000000000007E-2	Positive	0	>=25	>=45	>=45	Low risk (0 – 2 points)
KPPS4140	24	KPALIME	PLATEAUX	Togo	NA	Secondary school	Single	19	2	2	1	1	1	4	4	2	1	2	3	4	1	4	9	1	Not at all	not drawn	9	9	9	9	9	9	9	9	Negative	NA	<25	18-25	18-30	Severe risk (8 – 12 points)
KPPS4141	24	KPALIME	PLATEAUX	Togo	NA	Secondary school	Single	15	3	2	1	1	0	4	99	2	1	2	99	4	0	1	5	1	Not at all	drawn	0	0.15	77	-	-	-	0	0.15	Negative	0	<25	18-25	18-30	Moderate risk (3 – 5 points)
KPPS4142	24	KPALIME	PLATEAUX	Togo	NA	Secondary school	Single	18	3	2	0	1	0	4	99	1	1	1	1	1	1	0	2	0	Not at all	drawn	0	0.15	77	-	-	-	0	0.38	Negative	0	<25	18-25	18-30	Low risk (0 – 2 points)
KPPS4143	39	KPALIME	PLATEAUX	Other	BURKINA FASO	Secondary school	Single	15	9	2	0	1	0	4	99	1	1	1	1	0	0	0	0	0	Not at all	drawn	0	0.26	0	0	0	0.18	0	0.28000000000000003	Positive	0	>=25	35-45	30-40	Low risk (0 – 2 points)
KPPS4144	40	KPALIME	PLATEAUX	Togo	NA	None	Single	17	12	6	0	1	0	4	2	1	1	2	2	0	0	0	0	0	Not at all	drawn	0	0.18	77	-	-	-	0	0.62	Negative	0	>=25	35-45	>=45	Low risk (0 – 2 points)
KPPS4145	30	KPALIME	PLATEAUX	Togo	NA	Primary school	Single	16	12	2	0	1	0	2	99	2	1	2	2	0	0	0	0	0	Not at all	drawn	0	0.19	77	-	-	-	0	7.0000000000000007E-2	Negative	0	>=25	25-35	30-40	Low risk (0 – 2 points)
KPPS4146	28	KPALIME	PLATEAUX	Togo	NA	Secondary school	Single	20	3	1	0	1	0	4	99	1	1	2	2	2	2	1	5	1	Not at all	drawn	0	0.18	77	-	-	-	0	7.0000000000000007E-2	Negative	0	>=25	25-35	18-30	Moderate risk (3 – 5 points)
KPPS4147	19	KPALIME	PLATEAUX	Togo	NA	Secondary school	Single	14	4	1	0	1	0	4	99	1	1	1	2	1	0	1	2	0	Not at all	drawn	0	0.16	77	-	-	-	0	0.11	Negative	0	<25	18-25	18-30	Low risk (0 – 2 points)
KPPS4148	22	KPALIME	PLATEAUX	Togo	NA	Secondary school	Single	18	6	3	0	1	0	4	99	2	1	2	2	0	0	0	0	0	Not at all	drawn	0	0.15	77	-	-	-	0	0.06	Negative	0	<25	18-25	18-30	Low risk (0 – 2 points)
KPPS4149	20	KPALIME	PLATEAUX	Togo	NA	Secondary school	Single	18	4	1	0	1	0	4	99	2	0	2	3	1	1	0	2	0	Less than once per day	drawn	0	0.21	77	-	-	-	0	0.75	Negative	0	<25	18-25	18-30	Low risk (0 – 2 points)
KPPS4150	32	KPALIME	PLATEAUX	Togo	NA	Secondary school	Single	18	7	3	0	1	0	4	99	2	1	1	1	0	0	0	0	0	Not at all	drawn	0	0.14	77	-	-	-	0	0.05	Negative	0	>=25	25-35	30-40	Low risk (0 – 2 points)
KPPS4151	26	KPALIME	PLATEAUX	Togo	NA	Primary school	Single	17	1	1	0	1	0	4	99	2	1	2	2	1	0	0	1	0	Not at all	not drawn	9	9	9	9	9	9	9	9	Negative	NA	>=25	25-35	18-30	Low risk (0 – 2 points)
KPPS4152	40	KPALIME	PLATEAUX	Other	GHANA	Secondary school	Single	17	9	4	0	1	0	4	99	1	1	2	2	0	0	0	0	0	Not at all	drawn	0	0.16	77	-	-	-	0	0.23	Negative	0	>=25	35-45	>=45	Low risk (0 – 2 points)
KPPS4153	27	KPALIME	PLATEAUX	Togo	NA	Secondary school	Married and living with husband/sexual partner	17	4	1	0	1	0	4	99	2	0	1	3	0	0	0	0	0	Not at all	drawn	0	0.2	77	-	-	-	0	0.13	Negative	0	>=25	25-35	18-30	Low risk (0 – 2 points)
KPPS4154	22	KPALIME	PLATEAUX	Togo	NA	Secondary school	Single	18	7	2	0	1	0	4	99	2	1	1	2	3	0	2	5	1	Not at all	drawn	0	0.14	77	-	-	-	0	0.08	Negative	0	<25	18-25	18-30	Moderate risk (3 – 5 points)
KPPS4155	53	KPALIME	PLATEAUX	Other	GHANA	Primary school	Single	18	6	1	0	1	0	4	99	2	1	1	99	3	2	2	7	1	Not at all	drawn	0	0.19	77	-	-	-	0	0.59	Negative	0	>=25	>=45	>=45	High risk (6 – 7 points)
KPPS4156	28	KPALIME	PLATEAUX	Togo	NA	Secondary school	Single	20	6	2	0	1	0	4	99	2	1	2	2	0	0	0	0	0	Not at all	drawn	0	0.18	77	-	-	-	0	0.22	Negative	0	>=25	25-35	18-30	Low risk (0 – 2 points)
KPPS4157	20	KPALIME	PLATEAUX	Togo	NA	None	Single	17	3	2	0	1	0	4	99	1	1	1	1	4	0	3	7	1	Not at all	not drawn	9	9	9	9	9	9	9	9	Negative	NA	<25	18-25	18-30	High risk (6 – 7 points)
KPPS4158	18	KPALIME	PLATEAUX	Other	GHANA	Secondary school	Single	17	19	3	0	1	0	4	99	3	1	1	3	2	1	2	5	1	Everyday	not drawn	9	9	9	9	9	9	9	9	Negative	NA	<25	18-25	18-30	Moderate risk (3 – 5 points)
KPPS4159	21	KPALIME	PLATEAUX	Togo	NA	Secondary school	Single	18	12	1	1	1	0	4	99	2	1	1	3	2	2	2	6	1	Everyday	not drawn	9	9	9	9	9	9	9	9	Negative	NA	<25	18-25	18-30	High risk (6 – 7 points)
KPPS4160	37	KPALIME	PLATEAUX	Other	NIGERIA	Secondary school	Single	17	5	2	0	1	0	4	99	2	1	1	2	0	1	2	3	1	Not at all	drawn	0	0.19	77	-	-	-	0	0.21	Negative	0	>=25	35-45	30-40	Moderate risk (3 – 5 points)
KPPS4161	28	KPALIME	PLATEAUX	Togo	NA	Primary school	Single	18	11	1	0	1	0	4	99	2	1	1	99	1	0	1	2	0	Everyday	drawn	0	0.15	77	-	-	-	0	0.06	Negative	0	>=25	25-35	18-30	Low risk (0 – 2 points)
KPPS4162	39	KPALIME	PLATEAUX	Togo	NA	Primary school	Married and living without husband or sexual partner	13	16	8	0	1	0	4	99	2	1	1	1	0	0	0	0	0	Everyday	drawn	0	0.15	77	-	-	-	0	0.26	Negative	0	>=25	35-45	30-40	Low risk (0 – 2 points)
KPPS4163	35	KPALIME	PLATEAUX	Togo	NA	Secondary school	Single	21	17	1	0	1	0	4	99	2	1	1	1	0	0	0	0	0	Not at all	drawn	0	0.26	0	2.4	1	6.32	0	0.46	Positive	0	>=25	35-45	30-40	Low risk (0 – 2 points)
KPPS4164	47	KPALIME	PLATEAUX	Togo	NA	None	Married and living with husband/sexual partner	25	5	2	0	1	0	4	99	2	1	2	2	0	0	0	0	0	Not at all	drawn	1	1.54	77	-	-	-	0	0.26	Negative	0	>=25	>=45	>=45	Low risk (0 – 2 points)
KPPS4165	47	KPALIME	PLATEAUX	Togo	NA	Primary school	Single	19	9	1	0	1	0	4	99	1	1	1	2	0	0	0	0	0	Not at all	drawn	0	0.15	77	-	-	-	0	0.04	Negative	0	>=25	>=45	>=45	Low risk (0 – 2 points)
KPPS4166	26	KPALIME	PLATEAUX	Other	BENIN	Secondary school	Single	18	4	1	0	1	0	4	99	2	1	1	2	0	0	0	0	0	Not at all	not drawn	9	9	9	9	9	9	9	9	Negative	NA	>=25	25-35	18-30	Low risk (0 – 2 points)
L1PS1	30	LOME	LOME	Togo	NA	None	Single	18	6	2	0	1	0	4	99	1	1	1	88	0	0	0	0	0	Not at all	not drawn	9	9	9	9	9	9	9	9	Negative	NA	>=25	25-35	30-40	Low risk (0 – 2 points)
L1PS1100	19	LOME	LOME	Other	NIGERIA	Secondary school	No answer	16	10	6	0	1	0	4	99	1	1	1	99	3	2	1	6	1	Not at all	not drawn	9	9	9	9	9	9	9	9	Negative	NA	<25	18-25	18-30	High risk (6 – 7 points)
L1PS1101	28	LOME	LOME	Other	NIGERIA	None	Single	17	5	3	0	1	0	4	99	2	1	1	88	2	1	2	5	1	Not at all	not drawn	9	9	9	9	9	9	9	9	Negative	NA	>=25	25-35	18-30	Moderate risk (3 – 5 points)
L1PS1102	20	LOME	LOME	Other	NIGERIA	Primary school	Single	18	21	1	0	1	0	4	99	2	1	2	1	1	1	0	2	0	Not at all	not drawn	9	9	9	9	9	9	9	9	Negative	NA	<25	18-25	18-30	Low risk (0 – 2 points)
L1PS1103	28	LOME	LOME	Other	NIGERIA	Secondary school	Single	21	11	5	0	1	0	4	4	2	1	2	2	0	0	0	0	0	Not at all	not drawn	9	9	9	9	9	9	9	9	Negative	NA	>=25	25-35	18-30	Low risk (0 – 2 points)
L1PS1104	22	LOME	LOME	Other	NIGERIA	Secondary school	Single	18	4	0	0	1	0	4	99	2	1	1	4	0	0	0	0	0	Not at all	not drawn	9	9	9	9	9	9	9	9	Negative	NA	<25	18-25	18-30	Low risk (0 – 2 points)
L1PS1105	25	LOME	LOME	Other	NIGERIA	Secondary school	Single	21	10	1	1	1	0	3	99	1	1	99	99	0	0	0	0	0	Not at all	not drawn	9	9	9	9	9	9	9	9	Negative	NA	>=25	25-35	18-30	Low risk (0 – 2 points)
L1PS1106	20	LOME	LOME	Other	NIGERIA	Secondary school	Single	14	1	1	1	0	1	1	1	4	99	99	1	0	0	0	0	0	Less than once per day	not drawn	9	9	9	9	9	9	9	9	Negative	NA	<25	18-25	18-30	Low risk (0 – 2 points)
L1PS1107	23	LOME	LOME	Other	NIGERIA	None	Single	15	8	1	0	1	0	4	99	1	1	2	1	0	0	0	0	0	Not at all	not drawn	9	9	9	9	9	9	9	9	Negative	NA	<25	18-25	18-30	Low risk (0 – 2 points)
L1PS1108	29	LOME	LOME	Other	NIGERIA	Secondary school	Single	18	9	5	0	1	0	4	1	1	1	1	1	1	1	2	4	1	Less than once per day	not drawn	9	9	9	9	9	9	9	9	Negative	NA	>=25	25-35	18-30	Moderate risk (3 – 5 points)
L1PS1109	20	LOME	LOME	Other	NIGERIA	Secondary school	Single	10	8	2	0	1	1	4	2	1	1	1	1	0	1	0	1	0	Not at all	drawn	0	0.16	77	-	-	-	0	0.09	Negative	0	<25	18-25	18-30	Low risk (0 – 2 points)
L1PS1110	29	LOME	LOME	Other	NIGERIA	Secondary school	Single	20	11	3	0	1	0	4	99	1	1	1	1	1	1	2	4	1	Not at all	not drawn	9	9	9	9	9	9	9	9	Negative	NA	>=25	25-35	18-30	Moderate risk (3 – 5 points)
L1PS1111	26	LOME	LOME	Other	NIGERIA	Secondary school	Single	16	6	2	0	1	0	4	99	1	1	1	99	1	1	0	2	0	Not at all	not drawn	9	9	9	9	9	9	9	9	Negative	NA	>=25	25-35	18-30	Low risk (0 – 2 points)
L1PS1112	20	LOME	LOME	Other	NIGERIA	Secondary school	No answer	18	6	1	0	1	0	4	99	1	1	1	99	3	1	0	4	1	Not at all	not drawn	9	9	9	9	9	9	9	9	Negative	NA	<25	18-25	18-30	Moderate risk (3 – 5 points)
L1PS1113	24	LOME	LOME	Other	NIGERIA	Secondary school	No answer	14	11	1	0	1	0	4	99	2	1	2	4	3	2	2	7	1	Everyday	not drawn	9	9	9	9	9	9	9	9	Negative	NA	<25	18-25	18-30	High risk (6 – 7 points)
L1PS1114	18	LOME	LOME	Other	NIGERIA	Secondary school	No answer	17	14	6	0	1	0	4	99	1	1	1	99	3	1	1	5	1	Not at all	not drawn	9	9	9	9	9	9	9	9	Negative	NA	<25	18-25	18-30	Moderate risk (3 – 5 points)
L1PS1115	23	LOME	LOME	Other	GHANA	None	No answer	18	17	1	0	1	0	4	99	1	1	1	99	3	1	0	4	1	Everyday	not drawn	9	9	9	9	9	9	9	9	Negative	NA	<25	18-25	18-30	Moderate risk (3 – 5 points)
L1PS1116	33	LOME	LOME	Other	NIGERIA	None	Single	16	1	5	0	1	0	4	99	1	1	1	1	0	0	0	0	0	Everyday	drawn	0	0.14	77	-	-	-	0	0.93	Negative	0	>=25	25-35	30-40	Low risk (0 – 2 points)
L1PS1118	20	LOME	LOME	Other	NIGERIA	Secondary school	Single	16	12	5	0	1	0	4	99	1	1	1	4	0	0	0	0	0	Not at all	not drawn	9	9	9	9	9	9	9	9	Negative	NA	<25	18-25	18-30	Low risk (0 – 2 points)
L1PS1120	32	LOME	LOME	Other	NIGERIA	Secondary school	Single	17	0	3	0	1	0	4	99	1	1	1	1	4	1	0	5	1	Not at all	not drawn	9	9	9	9	9	9	9	9	Negative	NA	>=25	25-35	30-40	Moderate risk (3 – 5 points)
L1PS1121	22	LOME	LOME	Other	BENIN	Secondary school	Single	15	5	1	1	0	1	2	2	4	0	1	2	0	0	0	0	0	Not at all	drawn	0	0.14	77	-	-	-	0	0.12	Negative	0	<25	18-25	18-30	Low risk (0 – 2 points)
L1PS1122	20	LOME	LOME	Other	NIGERIA	Secondary school	Single	10	10	1	0	1	0	1	99	1	1	1	88	3	1	0	4	1	Not at all	drawn	0	0.15	77	-	-	-	0	0.76	Negative	0	<25	18-25	18-30	Moderate risk (3 – 5 points)
L1PS1125	20	LOME	LOME	Other	NIGERIA	Secondary school	Single	17	6	1	0	1	0	4	99	1	1	1	4	0	1	0	1	0	Not at all	not drawn	9	9	9	9	9	9	9	9	Negative	NA	<25	18-25	18-30	Low risk (0 – 2 points)
L1PS1126	18	LOME	LOME	Other	NIGERIA	Secondary school	Single	18	29	2	0	1	0	4	99	1	1	1	1	0	0	0	0	0	Not at all	not drawn	9	9	9	9	9	9	9	9	Negative	NA	<25	18-25	18-30	Low risk (0 – 2 points)
L1PS1127	20	LOME	LOME	Other	NIGERIA	Secondary school	Single	17	8	6	0	1	0	4	99	1	1	1	1	3	1	1	5	1	Not at all	not drawn	9	9	9	9	9	9	9	9	Negative	NA	<25	18-25	18-30	Moderate risk (3 – 5 points)
L1PS1128	18	LOME	LOME	Other	NIGERIA	Secondary school	Single	17	9	7	0	1	0	4	99	1	1	1	1	0	0	0	0	0	Not at all	drawn	0	0.15	77	-	-	-	0	0.65	Negative	0	<25	18-25	18-30	Low risk (0 – 2 points)
L1PS1129	20	LOME	LOME	Other	NIGERIA	Primary school	Single	19	3	1	0	1	0	4	99	1	1	1	4	0	0	0	0	0	Not at all	drawn	0	0.15	77	-	-	-	0	0.13	Negative	0	<25	18-25	18-30	Low risk (0 – 2 points)
L1PS1130	22	LOME	LOME	Other	NIGERIA	Secondary school	No answer	18	7	0	0	1	0	4	99	1	1	1	99	3	2	1	6	1	Not at all	drawn	0	0.11	77	-	-	-	0	0.09	Negative	0	<25	18-25	18-30	High risk (6 – 7 points)
L1PS1131	23	LOME	LOME	Other	NIGERIA	Secondary school	Single	19	4	2	0	1	0	4	99	1	1	1	1	2	1	0	3	1	Not at all	not drawn	9	9	9	9	9	9	9	9	Negative	NA	<25	18-25	18-30	Moderate risk (3 – 5 points)
L1PS1132	23	LOME	LOME	Other	NIGERIA	Secondary school	Single	18	25	11	0	1	0	4	99	1	1	1	1	0	0	0	0	0	Less than once per day	not drawn	9	9	9	9	9	9	9	9	Negative	NA	<25	18-25	18-30	Low risk (0 – 2 points)
L1PS1133	20	LOME	LOME	Other	NIGERIA	None	Single	17	0	3	1	1	1	1	1	1	1	1	1	1	1	0	2	0	Not at all	drawn	0	0.16	77	-	-	-	0	0.09	Negative	0	<25	18-25	18-30	Low risk (0 – 2 points)
L1PS1134	31	LOME	LOME	Other	NIGERIA	University	Single	19	10	1	1	1	0	4	99	2	0	1	1	0	0	0	0	0	Not at all	drawn	0	0.17	77	-	-	-	0	0.06	Negative	0	>=25	25-35	30-40	Low risk (0 – 2 points)
L1PS1135	22	LOME	LOME	Other	NIGERIA	Secondary school	Single	20	21	0	0	1	0	4	99	1	1	1	1	2	1	0	3	1	Not at all	drawn	0	0.14	77	-	-	-	0	0.37	Negative	0	<25	18-25	18-30	Moderate risk (3 – 5 points)
L1PS1136	23	LOME	LOME	Other	NIGERIA	None	Single	14	20	15	0	1	0	4	99	1	1	1	99	0	0	0	0	0	Not at all	drawn	0	0.15	77	-	-	-	0	0.14000000000000001	Negative	0	<25	18-25	18-30	Low risk (0 – 2 points)
L1PS1137	24	LOME	LOME	Other	NIGERIA	University	Single	17	11	3	0	1	0	4	99	2	0	1	2	0	0	0	0	0	Not at all	drawn	0	0.13	77	-	-	-	0	0.06	Negative	0	<25	18-25	18-30	Low risk (0 – 2 points)
L1PS1138	26	LOME	LOME	Togo	NA	Primary school	Single	19	5	0	0	1	0	4	99	2	1	2	2	4	1	1	6	1	Not at all	drawn	0	0.15	77	-	-	-	0	0.06	Negative	0	>=25	25-35	18-30	High risk (6 – 7 points)
L1PS1139	30	LOME	LOME	Togo	NA	None	Married and living without husband or sexual partner	18	4	2	0	1	0	4	99	1	1	1	3	1	0	0	1	0	Not at all	drawn	0	0.22	0	0	1	5.16	0	0.13	Positive	0	>=25	25-35	30-40	Low risk (0 – 2 points)
L1PS1140	27	LOME	LOME	Togo	NA	Primary school	Single	9	51	2	1	1	0	4	99	1	99	1	4	4	0	3	7	1	Less than once per day	drawn	0	0.13	77	-	-	-	0	0.08	Negative	0	>=25	25-35	18-30	High risk (6 – 7 points)
L1PS1141	34	LOME	LOME	Togo	NA	Secondary school	Single	14	8	2	0	1	0	4	99	1	1	1	1	0	0	0	0	0	Not at all	drawn	0	0.15	77	-	-	-	0	0.13	Negative	0	>=25	25-35	30-40	Low risk (0 – 2 points)
L1PS1142	51	LOME	LOME	Togo	NA	Primary school	Single	17	4	1	0	1	0	4	99	1	0	1	3	2	0	0	2	0	Not at all	drawn	0	0.39	1	14.36	1	7.39	0	0.18	Positive	0	>=25	>=45	>=45	Low risk (0 – 2 points)
L1PS1143	45	LOME	LOME	Togo	NA	Primary school	Single	17	11	2	0	1	0	4	99	1	1	2	2	4	3	4	11	2	Not at all	drawn	0	0.22	1	930.56	1	7.15	0	0.12	Positive	0	>=25	>=45	>=45	Severe risk (8 – 12 points)
L1PS1144	19	LOME	LOME	Togo	NA	Primary school	Single	15	3	1	0	1	1	4	1	1	1	1	4	2	3	2	7	1	Not at all	drawn	0	0.14	77	-	-	-	0	0.09	Negative	0	<25	18-25	18-30	High risk (6 – 7 points)
L1PS1145	35	LOME	LOME	Togo	NA	Primary school	Single	13	5	3	0	1	0	4	99	2	1	2	4	0	0	0	0	0	Not at all	drawn	0	0.15	77	-	-	-	0	0.09	Negative	0	>=25	35-45	30-40	Low risk (0 – 2 points)
L1PS1146	22	LOME	LOME	Togo	NA	Primary school	Married and living with husband/sexual partner	15	8	2	0	1	0	4	99	1	1	1	4	1	0	0	1	0	Not at all	drawn	0	0.17	77	-	-	-	0	0.16	Negative	0	<25	18-25	18-30	Low risk (0 – 2 points)
L1PS1147	24	LOME	LOME	Togo	NA	Primary school	Single	20	4	2	0	1	0	4	99	2	1	1	4	2	0	0	2	0	Not at all	drawn	0	0.24	0	0	0	0.16	0	0.1	Positive	0	<25	18-25	18-30	Low risk (0 – 2 points)
L1PS1148	30	LOME	LOME	Togo	NA	Primary school	Married and living with husband/sexual partner	17	11	2	0	1	0	4	99	1	1	1	4	4	3	4	11	2	Not at all	drawn	0	0.13	77	-	-	-	0	0.05	Negative	0	>=25	25-35	30-40	Severe risk (8 – 12 points)
L1PS1149	27	LOME	LOME	Other	CAMEROON	Primary school	Married and living with husband/sexual partner	13	6	4	1	1	0	1	99	2	1	1	2	3	0	1	4	1	Not at all	drawn	0	0.11	77	-	-	-	0	0.08	Negative	0	>=25	25-35	18-30	Moderate risk (3 – 5 points)
L1PS1150	30	LOME	LOME	Togo	NA	Secondary school	Married and living with husband/sexual partner	19	5	2	0	1	0	4	99	2	1	3	3	3	0	0	3	1	Not at all	drawn	1	2129.15	77	-	-	-	0	7.0000000000000007E-2	Negative	0	>=25	25-35	30-40	Moderate risk (3 – 5 points)
L1PS1151	22	LOME	LOME	Togo	NA	Primary school	Single	15	11	4	0	1	0	4	99	2	1	1	2	2	0	1	3	1	Not at all	drawn	0	0.23	1	11.2	1	7.14	0	0.09	Positive	0	<25	18-25	18-30	Moderate risk (3 – 5 points)
L1PS1152	22	LOME	LOME	Togo	NA	None	Single	18	4	1	0	1	0	4	99	1	1	1	4	0	0	0	0	0	Not at all	drawn	0	0.17	77	-	-	-	0	0.25	Negative	0	<25	18-25	18-30	Low risk (0 – 2 points)
L1PS1153	21	LOME	LOME	Other	GHANA	Secondary school	Married and living without husband or sexual partner	17	6	3	1	1	0	4	99	2	0	1	88	3	1	1	5	1	Less than once per day	drawn	0	0.14	77	-	-	-	1	1.38	Negative	0	<25	18-25	18-30	Moderate risk (3 – 5 points)
L1PS1154	40	LOME	LOME	Togo	NA	None	Married and living without husband or sexual partner	18	3	2	0	1	0	4	99	2	1	1	1	2	0	0	2	0	Not at all	drawn	0	0.16	0	0	0	7.0000000000000007E-2	0	0.28000000000000003	Negative	0	>=25	35-45	>=45	Low risk (0 – 2 points)
L1PS1155	40	LOME	LOME	Togo	NA	Secondary school	Single	19	7	4	0	1	0	4	99	2	0	1	2	1	0	1	2	0	Not at all	drawn	0	0.15	77	-	1	8.42	0	0.32	Negative	0	>=25	35-45	>=45	Low risk (0 – 2 points)
L1PS1156	25	LOME	LOME	Togo	NA	Secondary school	Single	17	20	4	0	1	0	4	99	1	1	1	1	2	1	2	5	1	Not at all	drawn	0	0.14	77	-	-	-	0	0.09	Negative	0	>=25	25-35	18-30	Moderate risk (3 – 5 points)
L1PS1157	18	LOME	LOME	Other	GHANA	Primary school	Single	15	5	1	1	0	0	1	99	4	0	1	2	2	0	2	4	1	Not at all	drawn	0	0.28	77	-	-	-	0	0.09	Negative	0	<25	18-25	18-30	Moderate risk (3 – 5 points)
L1PS1158	19	LOME	LOME	Togo	NA	Primary school	Married and living with husband/sexual partner	15	5	2	0	1	0	4	99	1	1	1	4	0	0	0	0	0	Not at all	drawn	1	4646.35	77	-	1	9.2799999999999905	0	0.12	Negative	0	<25	18-25	18-30	Low risk (0 – 2 points)
L1PS1159	23	LOME	LOME	Togo	NA	Primary school	Single	17	3	1	0	1	0	4	99	2	0	2	2	3	3	3	9	1	Not at all	not drawn	9	9	9	9	9	9	9	9	Negative	NA	<25	18-25	18-30	Severe risk (8 – 12 points)
L1PS1160	40	LOME	LOME	Togo	NA	None	Married and living with husband/sexual partner	17	10	3	0	1	0	4	99	1	1	1	1	1	0	1	2	0	Not at all	drawn	0	0.15	77	-	-	-	0	0.09	Negative	0	>=25	35-45	>=45	Low risk (0 – 2 points)
L1PS1162	25	LOME	LOME	Togo	NA	None	Single	14	4	2	0	1	0	4	99	1	1	1	88	4	0	0	4	1	Not at all	drawn	0	0.24	1	16.920000000000002	1	1.1399999999999899	0	0.26	Positive	0	>=25	25-35	18-30	Moderate risk (3 – 5 points)
L1PS1163	23	LOME	LOME	Togo	NA	None	Single	18	5	3	0	1	0	4	99	1	1	1	1	0	1	2	3	1	Everyday	drawn	0	0.12	77	-	-	-	0	0.06	Negative	0	<25	18-25	18-30	Moderate risk (3 – 5 points)
L1PS1164	44	LOME	LOME	Other	GHANA	None	Married and living without husband or sexual partner	19	11	2	0	1	0	4	99	2	0	1	2	1	0	1	2	0	Not at all	drawn	0	0.27	77	-	-	-	0	0.23	Negative	0	>=25	35-45	>=45	Low risk (0 – 2 points)
L1PS1165	20	LOME	LOME	Togo	NA	Secondary school	Single	14	12	4	0	1	0	4	99	1	0	1	1	4	1	4	9	1	Less than once per day	drawn	0	0.13	77	-	-	-	0	0.09	Negative	0	<25	18-25	18-30	Severe risk (8 – 12 points)
L1PS1166	34	LOME	LOME	Other	GHANA	None	Married and living without husband or sexual partner	25	0	3	0	1	0	4	99	1	1	1	88	4	0	0	4	1	Not at all	drawn	0	0.23	0	0	0	0.28999999999999898	0	0.08	Positive	0	>=25	25-35	30-40	Moderate risk (3 – 5 points)
L1PS1167	20	LOME	LOME	Togo	NA	Primary school	Single	12	8	2	0	1	0	4	99	2	0	1	3	0	0	1	1	0	Not at all	drawn	0	0.14	77	-	-	-	0	0.19	Negative	0	<25	18-25	18-30	Low risk (0 – 2 points)
L1PS1169	38	LOME	LOME	Togo	NA	None	Married and living without husband or sexual partner	12	7	3	0	1	0	4	99	3	1	1	4	3	0	0	3	1	Not at all	drawn	0	0.16	77	-	-	-	0	0.13	Negative	0	>=25	35-45	30-40	Moderate risk (3 – 5 points)
L1PS1170	37	LOME	LOME	Togo	NA	None	Single	17	6	2	0	1	0	4	99	2	0	1	4	0	0	0	0	0	Not at all	drawn	0	0.22	0	0	1	7.3	0	0.21	Positive	0	>=25	35-45	30-40	Low risk (0 – 2 points)
L1PS1171	23	LOME	LOME	Togo	NA	None	Single	16	0	1	1	1	0	4	99	2	1	99	99	0	0	0	0	0	Not at all	drawn	0	0.27	0	9.27	1	6.31	0	0.09	Positive	0	<25	18-25	18-30	Low risk (0 – 2 points)
L1PS1172	22	LOME	LOME	Togo	NA	Secondary school	Single	19	4	3	0	1	0	4	99	2	99	1	4	1	0	1	2	0	Not at all	not drawn	9	9	9	9	9	9	9	9	Negative	NA	<25	18-25	18-30	Low risk (0 – 2 points)
L1PS1173	22	LOME	LOME	Togo	NA	Primary school	Single	17	16	1	0	1	0	4	99	1	1	1	88	4	0	4	8	1	Not at all	drawn	0	0.13	77	-	-	-	0	7.0000000000000007E-2	Negative	0	<25	18-25	18-30	Severe risk (8 – 12 points)
L1PS1174	27	LOME	LOME	Togo	NA	None	Single	17	11	2	0	1	0	4	99	1	1	1	4	0	0	0	0	0	Less than once per day	drawn	0	0.13	77	-	-	-	0	0.13	Negative	0	>=25	25-35	18-30	Low risk (0 – 2 points)
L1PS1175	27	LOME	LOME	Togo	NA	None	Married and living with husband/sexual partner	20	6	5	0	1	0	4	99	1	1	1	1	3	1	0	4	1	Not at all	drawn	0	0.16	77	-	-	-	0	0.11	Negative	0	>=25	25-35	18-30	Moderate risk (3 – 5 points)
L1PS1176	52	LOME	LOME	Other	GHANA	None	Single	17	5	1	0	1	0	4	99	2	1	1	88	2	0	1	3	1	Not at all	not drawn	9	9	9	9	9	9	9	9	Negative	NA	>=25	>=45	>=45	Moderate risk (3 – 5 points)
L1PS1177	19	LOME	LOME	Other	BENIN	Secondary school	Single	16	1	3	0	1	0	4	99	2	1	99	2	0	0	0	0	0	Not at all	drawn	0	0.14	77	-	-	-	0	0.12	Negative	0	<25	18-25	18-30	Low risk (0 – 2 points)
L1PS1178	30	LOME	LOME	Togo	NA	None	Married and living without husband or sexual partner	17	4	1	0	1	0	1	99	1	1	1	99	0	0	0	0	0	Not at all	drawn	0	0.29	0	0	0	0.75	0	0.06	Positive	0	>=25	25-35	30-40	Low risk (0 – 2 points)
L1PS1179	25	LOME	LOME	Togo	NA	Primary school	Married and living with husband/sexual partner	19	5	3	0	1	0	4	99	1	1	1	4	3	2	4	9	1	Not at all	drawn	0	0.13	77	-	-	-	0	0.09	Negative	0	>=25	25-35	18-30	Severe risk (8 – 12 points)
L1PS1180	30	LOME	LOME	Other	NIGERIA	Secondary school	Single	20	4	2	0	1	0	4	99	1	1	1	3	3	2	3	8	1	Not at all	drawn	0	0.13	77	-	-	-	0	0.08	Negative	0	>=25	25-35	30-40	Severe risk (8 – 12 points)
L1PS1181	25	LOME	LOME	Togo	NA	Primary school	Single	17	14	2	0	1	0	4	99	1	1	1	4	4	3	4	11	2	Not at all	drawn	0	0.28	0	0	0	7.0000000000000007E-2	0	0.11	Positive	0	>=25	25-35	18-30	Severe risk (8 – 12 points)
L1PS1182	26	LOME	LOME	Togo	NA	Primary school	Married and living without husband or sexual partner	20	6	2	0	1	0	4	99	2	0	1	4	1	1	0	2	0	Not at all	drawn	0	0.15	77	-	-	-	0	0.25	Negative	0	>=25	25-35	18-30	Low risk (0 – 2 points)
L1PS1184	25	LOME	LOME	Togo	NA	None	Single	15	9	1	0	1	0	4	99	1	99	1	88	2	1	1	4	1	Not at all	drawn	0	0.18	77	-	-	-	1	1.19	Negative	0	>=25	25-35	18-30	Moderate risk (3 – 5 points)
L1PS1185	20	LOME	LOME	Togo	NA	Primary school	Single	18	3	0	0	1	0	4	1	1	99	1	88	0	0	0	0	0	Not at all	drawn	0	0.17	77	-	-	-	1	4.03	Negative	0	<25	18-25	18-30	Low risk (0 – 2 points)
L1PS1186	20	LOME	LOME	Togo	NA	Primary school	Married and living without husband or sexual partner	15	1	2	1	0	0	4	99	1	0	1	4	0	0	0	0	0	Not at all	drawn	0	0.13	77	-	-	-	0	0.12	Negative	0	<25	18-25	18-30	Low risk (0 – 2 points)
L1PS1187	24	LOME	LOME	Togo	NA	None	Single	16	12	5	0	1	0	4	99	1	0	1	4	4	3	4	11	2	Less than once per day	drawn	0	0.12	77	-	-	-	1	1.1499999999999899	Negative	0	<25	18-25	18-30	Severe risk (8 – 12 points)
L1PS1188	27	LOME	LOME	Togo	NA	None	Single	22	1	1	0	1	0	4	99	1	1	1	3	1	1	0	2	0	Not at all	drawn	0	0.13	77	-	-	-	0	0.38	Negative	0	>=25	25-35	18-30	Low risk (0 – 2 points)
L1PS1190	47	LOME	LOME	Togo	NA	Primary school	Married and living without husband or sexual partner	19	4	2	0	1	0	4	99	1	99	1	99	0	0	0	0	0	Less than once per day	drawn	0	0.12	77	-	-	-	1	7.96	Negative	0	>=25	>=45	>=45	Low risk (0 – 2 points)
L1PS1191	28	LOME	LOME	Togo	NA	Primary school	Single	15	7	1	0	1	0	4	99	1	1	1	88	3	1	1	5	1	Not at all	drawn	0	0.13	77	-	-	-	0	0.45	Negative	0	>=25	25-35	18-30	Moderate risk (3 – 5 points)
L1PS1192	37	LOME	LOME	Other	GHANA	None	Single	18	5	3	0	1	0	4	99	1	1	1	1	0	0	0	0	0	Not at all	drawn	0	0.13	77	-	-	-	0	0.59	Negative	0	>=25	35-45	30-40	Low risk (0 – 2 points)
L1PS1195	20	LOME	LOME	Other	GHANA	None	Single	15	0	3	0	1	0	4	99	1	1	1	1	2	1	0	3	1	Not at all	drawn	0	0.16	77	-	-	-	0	0.06	Negative	0	<25	18-25	18-30	Moderate risk (3 – 5 points)
L1PS1196	35	LOME	LOME	Togo	NA	None	Single	18	4	2	0	1	0	4	99	2	0	1	4	0	0	0	0	0	Not at all	drawn	0	0.12	77	-	-	-	0	0.62	Negative	0	>=25	35-45	30-40	Low risk (0 – 2 points)
L1PS1197	41	LOME	LOME	Togo	NA	None	Married and living without husband or sexual partner	18	0	0	0	1	0	4	99	1	1	1	88	0	0	0	0	0	Not at all	drawn	0	0.32	1	65.94	0	0.37	0	0.11	Positive	0	>=25	35-45	>=45	Low risk (0 – 2 points)
L1PS1198	19	LOME	LOME	Togo	NA	Secondary school	Single	15	0	0	0	1	0	4	99	1	1	99	4	0	0	0	0	0	Everyday	drawn	0	0.16	77	-	-	-	0	0.23	Negative	0	<25	18-25	18-30	Low risk (0 – 2 points)
L1PS1199	23	LOME	LOME	Togo	NA	Primary school	Married and living without husband or sexual partner	16	5	1	0	1	0	4	99	1	1	1	1	0	0	0	0	0	Not at all	drawn	0	0.16	77	-	-	-	0	0.27	Negative	0	<25	18-25	18-30	Low risk (0 – 2 points)
L2PS1200	25	LOME	LOME	Togo	NA	Secondary school	Single	18	1	0	1	1	0	4	99	2	0	99	2	2	3	2	7	1	Less than once per day	drawn	0	0.16	77	-	-	-	0	0.09	Negative	0	>=25	25-35	18-30	High risk (6 – 7 points)
L2PS1201	23	LOME	LOME	Togo	NA	Secondary school	Single	19	2	2	1	1	0	4	99	1	1	1	1	2	1	0	3	1	Not at all	drawn	0	0.14	77	-	-	-	0	7.0000000000000007E-2	Negative	0	<25	18-25	18-30	Moderate risk (3 – 5 points)
L2PS1202	25	LOME	LOME	Togo	NA	University	Single	18	2	1	1	0	0	4	99	3	1	3	2	3	1	0	4	1	Not at all	drawn	0	0.14	77	-	-	-	0	0.06	Negative	0	>=25	25-35	18-30	Moderate risk (3 – 5 points)
L2PS1203	23	LOME	LOME	Togo	NA	Secondary school	Single	18	4	4	1	0	0	4	3	1	1	1	1	4	1	0	5	1	Not at all	drawn	0	0.12	77	-	-	-	0	0.13	Negative	0	<25	18-25	18-30	Moderate risk (3 – 5 points)
L2PS1204	22	LOME	LOME	Togo	NA	Secondary school	Single	15	4	1	1	1	0	4	99	2	1	1	2	3	1	0	4	1	Not at all	drawn	0	0.13	77	-	-	-	0	0.59	Negative	0	<25	18-25	18-30	Moderate risk (3 – 5 points)
L2PS1205	27	LOME	LOME	Other	BENIN	Secondary school	Single	22	0	2	0	1	0	4	99	1	1	1	99	1	1	0	2	0	Not at all	drawn	0	0.16	77	-	-	-	0	0.09	Negative	0	>=25	25-35	18-30	Low risk (0 – 2 points)
L2PS1206	28	LOME	LOME	Togo	NA	Primary school	Single	14	0	1	1	1	0	4	99	2	0	4	4	1	2	1	4	1	Not at all	drawn	0	0.15	77	-	-	-	0	0.16	Negative	0	>=25	25-35	18-30	Moderate risk (3 – 5 points)
L2PS1207	26	LOME	LOME	Other	COTE D'IVOIRE	Secondary school	Single	20	0	2	1	1	0	4	99	2	0	1	4	1	0	0	1	0	Not at all	drawn	0	0.13	77	-	-	-	0	0.05	Negative	0	>=25	25-35	18-30	Low risk (0 – 2 points)
L2PS1208	40	LOME	LOME	Togo	NA	Secondary school	Married and living with husband/sexual partner	18	5	1	0	1	0	4	99	1	1	1	1	1	1	0	2	0	Not at all	drawn	0	0.16	77	-	-	-	0	0.06	Negative	0	>=25	35-45	>=45	Low risk (0 – 2 points)
L2PS1209	31	LOME	LOME	Other	GHANA	Secondary school	Single	14	2	4	1	1	0	1	99	1	1	1	1	1	1	1	3	1	Not at all	drawn	0	0.15	77	-	-	-	0	0.05	Negative	0	>=25	25-35	30-40	Moderate risk (3 – 5 points)
L2PS1210	26	LOME	LOME	Togo	NA	University	Single	20	2	1	0	1	0	4	4	1	1	1	1	2	0	1	3	1	Not at all	drawn	1	4709.4	77	-	-	-	0	0.04	Negative	0	>=25	25-35	18-30	Moderate risk (3 – 5 points)
L2PS1211	28	LOME	LOME	Togo	NA	Secondary school	Single	17	1	2	1	1	0	4	99	1	1	99	2	0	0	0	0	0	Not at all	drawn	0	0.25	0	0	0	0.11	0	7.0000000000000007E-2	Positive	0	>=25	25-35	18-30	Low risk (0 – 2 points)
L2PS1212	26	LOME	LOME	Togo	NA	University	Single	20	2	2	1	1	0	4	99	2	99	2	2	3	1	1	5	1	Not at all	drawn	0	0.18	77	-	-	-	0	0.11	Negative	0	>=25	25-35	18-30	Moderate risk (3 – 5 points)
L2PS1213	25	LOME	LOME	Togo	NA	Secondary school	Single	18	3	3	1	0	0	4	99	3	1	1	1	4	0	2	6	1	Less than once per day	drawn	0	0.16	77	-	-	-	0	0.15	Negative	0	>=25	25-35	18-30	High risk (6 – 7 points)
L2PS1214	23	LOME	LOME	Togo	NA	Secondary school	Single	20	2	1	0	1	0	4	99	3	99	1	4	1	1	1	3	1	Not at all	drawn	0	0.25	0	0	0	0.31	0	0.09	Positive	0	<25	18-25	18-30	Moderate risk (3 – 5 points)
L2PS1215	24	LOME	LOME	Togo	NA	University	Single	17	1	2	0	1	0	4	99	3	1	1	1	3	0	3	6	1	Not at all	drawn	0	0.18	77	-	-	-	0	0.16	Negative	0	<25	18-25	18-30	High risk (6 – 7 points)
L2PS1216	22	LOME	LOME	Togo	NA	Secondary school	Single	17	3	2	1	1	0	4	99	2	1	1	99	3	0	1	4	1	Not at all	drawn	0	0.13	77	-	-	-	0	0.15	Negative	0	<25	18-25	18-30	Moderate risk (3 – 5 points)
L2PS1217	40	LOME	LOME	Togo	NA	Secondary school	Single	17	7	7	0	1	0	4	99	1	1	1	88	0	0	0	0	0	Not at all	drawn	0	0.15	77	-	-	-	0	0.06	Negative	0	>=25	35-45	>=45	Low risk (0 – 2 points)
L2PS1218	28	LOME	LOME	Togo	NA	Secondary school	Single	12	7	3	0	1	0	4	99	1	1	1	1	0	0	0	0	0	Not at all	drawn	0	0.13	77	-	-	-	0	0.22	Negative	0	>=25	25-35	18-30	Low risk (0 – 2 points)
L2PS1219	32	LOME	LOME	Togo	NA	Secondary school	Single	14	7	2	0	1	0	4	99	2	1	1	2	0	0	0	0	0	Not at all	drawn	0	0.13	77	-	-	-	0	0.12	Negative	0	>=25	25-35	30-40	Low risk (0 – 2 points)
L2PS1220	28	LOME	LOME	Togo	NA	None	Single	17	4	2	0	0	1	4	4	2	99	2	1	1	1	0	2	0	Not at all	drawn	0	0.14	77	-	-	-	0	7.0000000000000007E-2	Negative	0	>=25	25-35	18-30	Low risk (0 – 2 points)
L2PS1221	23	LOME	LOME	Togo	NA	Secondary school	Single	17	2	1	0	1	0	4	99	2	0	2	3	3	0	0	3	1	Not at all	drawn	0	0.17	77	-	-	-	0	0.06	Negative	0	<25	18-25	18-30	Moderate risk (3 – 5 points)
L2PS1222	18	LOME	LOME	Togo	NA	Secondary school	Single	17	2	1	1	1	0	1	99	1	1	1	1	0	0	0	0	0	Not at all	drawn	0	0.14	77	-	-	-	0	0.15	Negative	0	<25	18-25	18-30	Low risk (0 – 2 points)
L2PS1223	23	LOME	LOME	Togo	NA	Primary school	Single	16	5	2	1	1	0	4	99	4	0	3	4	4	0	0	4	1	Not at all	drawn	0	0.13	77	-	-	-	0	0.09	Negative	0	<25	18-25	18-30	Moderate risk (3 – 5 points)
L2PS1224	27	LOME	LOME	Togo	NA	Primary school	Single	18	3	1	0	1	0	4	99	1	1	1	1	3	0	1	4	1	Not at all	drawn	0	0.17	77	-	-	-	0	0.08	Negative	0	>=25	25-35	18-30	Moderate risk (3 – 5 points)
L2PS1225	19	LOME	LOME	Togo	NA	University	Single	15	2	1	1	1	0	4	99	2	1	1	4	3	1	1	5	1	Not at all	drawn	0	0.16	77	-	-	-	0	0.1	Negative	0	<25	18-25	18-30	Moderate risk (3 – 5 points)
L2PS1226	36	LOME	LOME	Togo	NA	Secondary school	Single	19	4	1	0	1	0	4	99	2	1	1	2	1	1	1	3	1	Not at all	drawn	0	0.15	77	-	-	-	0	7.0000000000000007E-2	Negative	0	>=25	35-45	30-40	Moderate risk (3 – 5 points)
L2PS1227	27	LOME	LOME	Togo	NA	Secondary school	Single	20	2	1	1	1	0	4	99	2	0	2	2	1	0	0	1	0	Not at all	drawn	0	0.18	77	-	-	-	0	7.0000000000000007E-2	Negative	0	>=25	25-35	18-30	Low risk (0 – 2 points)
L2PS1228	32	LOME	LOME	Togo	NA	Secondary school	Single	18	6	2	1	1	0	4	99	2	1	1	1	0	0	0	0	0	Not at all	drawn	0	0.19	0	8.1	1	7.63	0	0.14000000000000001	Positive	0	>=25	25-35	30-40	Low risk (0 – 2 points)
L2PS1229	58	LOME	LOME	Togo	NA	Secondary school	Single	18	1	1	1	1	1	4	1	1	1	1	88	0	0	0	0	0	Not at all	drawn	0	0.2	1	158.04	1	6.62	0	0.06	Positive	0	>=25	>=45	>=45	Low risk (0 – 2 points)
L2PS1230	48	LOME	LOME	Other	GHANA	Secondary school	Single	16	5	3	0	1	0	4	99	1	1	1	88	0	0	0	0	0	Not at all	drawn	0	0.24	0	0.8	1	5.9	0	0.15	Positive	0	>=25	>=45	>=45	Low risk (0 – 2 points)
L2PS1231	28	LOME	LOME	Togo	NA	Secondary school	Single	19	6	2	0	1	0	4	99	2	0	2	4	4	1	1	6	1	Not at all	drawn	0	0.15	1	163.85	1	6.87	0	0.06	Positive	0	>=25	25-35	18-30	High risk (6 – 7 points)
L2PS1232	33	LOME	LOME	Togo	NA	Primary school	Single	16	2	3	1	1	0	4	99	1	0	1	1	3	2	1	6	1	Less than once per day	drawn	0	0.18	77	-	-	-	0	0.1	Negative	0	>=25	25-35	30-40	High risk (6 – 7 points)
L2PS1233	19	LOME	LOME	Togo	NA	Secondary school	Single	14	3	1	0	1	0	4	99	2	1	1	99	0	0	0	0	0	Not at all	drawn	0	0.14	77	-	-	-	0	0.09	Negative	0	<25	18-25	18-30	Low risk (0 – 2 points)
L2PS1234	31	LOME	LOME	Togo	NA	Secondary school	Single	15	4	3	1	1	0	4	99	1	1	1	1	4	3	1	8	1	Not at all	drawn	0	0.14	77	-	-	-	0	0.06	Negative	0	>=25	25-35	30-40	Severe risk (8 – 12 points)
L2PS1235	28	LOME	LOME	Togo	NA	Secondary school	Single	14	1	1	1	1	0	2	99	2	99	3	3	2	0	0	2	0	Not at all	drawn	0	0.14	77	-	-	-	0	0.1	Negative	0	>=25	25-35	18-30	Low risk (0 – 2 points)
L2PS1236	31	LOME	LOME	Togo	NA	University	Single	22	3	2	0	1	0	4	99	2	0	1	4	1	3	1	5	1	Not at all	drawn	0	0.12	77	-	-	-	0	0.09	Negative	0	>=25	25-35	30-40	Moderate risk (3 – 5 points)
L2PS1237	20	LOME	LOME	Togo	NA	Secondary school	Single	16	3	1	0	1	0	4	99	2	1	2	2	1	2	1	4	1	Not at all	drawn	1	5122.71	77	-	-	-	0	0.08	Negative	0	<25	18-25	18-30	Moderate risk (3 – 5 points)
L2PS1238	20	LOME	LOME	Togo	NA	University	Single	17	3	1	1	1	0	4	99	2	1	2	2	3	1	0	4	1	Not at all	not drawn	9	9	9	9	9	9	9	9	Negative	NA	<25	18-25	18-30	Moderate risk (3 – 5 points)
L2PS1239	21	LOME	LOME	Togo	NA	University	Single	20	3	1	1	1	0	4	99	3	1	1	3	3	2	1	6	1	Not at all	drawn	0	0.14	77	-	-	-	0	0.08	Negative	0	<25	18-25	18-30	High risk (6 – 7 points)
L2PS1240	22	LOME	LOME	Togo	NA	Secondary school	Single	18	21	4	1	1	1	4	4	2	1	1	3	3	0	0	3	1	Not at all	drawn	0	0.13	77	-	-	-	0	0.13	Negative	0	<25	18-25	18-30	Moderate risk (3 – 5 points)
L2PS1241	19	LOME	LOME	Togo	NA	University	Single	18	5	3	1	1	1	4	4	3	1	2	2	1	1	0	2	0	Not at all	drawn	0	0.17	77	-	-	-	0	0.1	Negative	0	<25	18-25	18-30	Low risk (0 – 2 points)
L2PS1242	28	LOME	LOME	Togo	NA	Secondary school	Single	19	6	2	0	1	0	4	99	1	1	1	1	1	3	1	5	1	Not at all	drawn	0	0.26	0	5.4	0	0.1	0	0.04	Positive	0	>=25	25-35	18-30	Moderate risk (3 – 5 points)
L2PS1243	39	LOME	LOME	Togo	NA	Primary school	Single	21	9	3	1	1	0	4	99	1	99	1	1	2	1	3	6	1	Not at all	drawn	0	0.12	77	-	-	-	0	0.1	Negative	0	>=25	35-45	30-40	High risk (6 – 7 points)
L2PS1244	24	LOME	LOME	Togo	NA	University	Single	18	1	1	0	1	0	4	99	1	1	1	1	1	0	0	1	0	Not at all	drawn	0	0.12	77	-	-	-	0	0.05	Negative	0	<25	18-25	18-30	Low risk (0 – 2 points)
L2PS1245	34	LOME	LOME	Togo	NA	University	Married and living with husband/sexual partner	20	4	1	0	1	0	4	99	3	1	1	2	0	0	0	0	0	Not at all	drawn	0	0.16	77	-	-	-	0	0.06	Negative	0	>=25	25-35	30-40	Low risk (0 – 2 points)
L2PS1246	39	LOME	LOME	Togo	NA	Secondary school	Single	16	9	2	0	1	0	4	99	2	1	1	2	0	0	0	0	0	Not at all	drawn	0	0.12	77	-	-	-	0	0.1	Negative	0	>=25	35-45	30-40	Low risk (0 – 2 points)
L2PS1248	21	LOME	LOME	Togo	NA	Secondary school	Single	13	5	4	1	1	0	4	99	2	1	2	1	3	2	2	7	1	Not at all	not drawn	9	9	9	9	9	9	9	9	Negative	NA	<25	18-25	18-30	High risk (6 – 7 points)
L2PS1249	21	LOME	LOME	Togo	NA	Secondary school	Single	14	4	1	1	1	1	1	1	1	99	1	1	2	2	1	5	1	Less than once per day	drawn	0	0.16	77	-	-	-	0	0.12	Negative	0	<25	18-25	18-30	Moderate risk (3 – 5 points)
L2PS1250	24	LOME	LOME	Togo	NA	Primary school	Single	17	30	5	0	1	0	4	99	2	1	2	1	0	0	0	0	0	Not at all	drawn	0	0.13	77	-	-	-	0	0.1	Negative	0	<25	18-25	18-30	Low risk (0 – 2 points)
L2PS1251	40	LOME	LOME	Togo	NA	Primary school	Single	19	13	3	0	1	0	4	99	1	1	1	1	4	1	1	6	1	Not at all	drawn	0	0.2	0	4.32	0	0.92	0	0.15	Positive	0	>=25	35-45	>=45	High risk (6 – 7 points)
L2PS1252	22	LOME	LOME	Togo	NA	None	Single	16	6	2	0	1	0	4	99	1	1	1	1	0	0	0	0	0	Not at all	drawn	0	0.16	77	-	-	-	0	7.0000000000000007E-2	Negative	0	<25	18-25	18-30	Low risk (0 – 2 points)
L2PS1253	34	LOME	LOME	Togo	NA	None	Single	18	5	5	0	1	0	4	99	1	1	1	88	0	0	0	0	0	Not at all	drawn	0	0.23	1	10.0299999999999	1	1.6	0	0.08	Positive	0	>=25	25-35	30-40	Low risk (0 – 2 points)
L2PS1254	32	LOME	LOME	Togo	NA	Primary school	Single	15	4	4	1	1	0	4	99	1	99	1	88	1	1	0	2	0	Not at all	drawn	0	0.15	77	-	-	-	0	0.19	Negative	0	>=25	25-35	30-40	Low risk (0 – 2 points)
L2PS1255	30	LOME	LOME	Togo	NA	Primary school	Single	19	6	3	0	1	0	4	99	2	1	1	2	1	1	0	2	0	Not at all	drawn	0	0.13	77	-	-	-	0	0.16	Negative	0	>=25	25-35	30-40	Low risk (0 – 2 points)
L2PS1256	20	LOME	LOME	Togo	NA	Secondary school	Single	13	6	3	1	1	0	4	99	1	1	1	1	1	2	3	6	1	Less than once per day	drawn	0	0.15	77	-	-	-	0	0.05	Negative	0	<25	18-25	18-30	High risk (6 – 7 points)
L2PS1257	25	LOME	LOME	Togo	NA	University	Single	12	8	2	1	1	1	4	2	2	0	1	1	2	0	1	3	1	Not at all	drawn	0	0.16	77	-	-	-	0	0.05	Negative	0	>=25	25-35	18-30	Moderate risk (3 – 5 points)
L2PS1258	25	LOME	LOME	Togo	NA	Primary school	Single	18	3	2	0	1	0	4	99	2	99	1	2	0	0	0	0	0	Not at all	drawn	0	0.11	77	-	-	-	0	0.15	Negative	0	>=25	25-35	18-30	Low risk (0 – 2 points)
L2PS1259	24	LOME	LOME	Togo	NA	None	Single	13	64	2	0	1	0	4	99	1	1	1	1	4	1	2	7	1	Not at all	drawn	0	0.13	77	-	-	-	1	1.46	Negative	0	<25	18-25	18-30	High risk (6 – 7 points)
L2PS1261	23	LOME	LOME	Togo	NA	Primary school	Single	12	8	8	1	1	0	4	99	1	1	1	1	0	0	0	0	0	Not at all	drawn	0	0.18	77	-	-	-	0	0.13	Negative	0	<25	18-25	18-30	Low risk (0 – 2 points)
L2PS1262	27	LOME	LOME	Togo	NA	Primary school	Single	18	11	3	0	1	0	4	1	2	1	1	1	3	0	0	3	1	Not at all	drawn	0	0.17	77	-	-	-	0	0.22	Negative	0	>=25	25-35	18-30	Moderate risk (3 – 5 points)
L2PS1263	27	LOME	LOME	Togo	NA	Secondary school	Single	17	2	2	1	1	0	4	99	1	1	1	88	2	2	1	5	1	Not at all	drawn	0	0.16	77	-	-	-	0	0.06	Negative	0	>=25	25-35	18-30	Moderate risk (3 – 5 points)
L2PS1264	23	LOME	LOME	Other	NIGERIA	None	Single	19	5	3	0	0	0	4	99	4	1	1	1	2	2	2	6	1	Not at all	drawn	0	0.46	77	-	-	-	0	0.21	Negative	0	<25	18-25	18-30	High risk (6 – 7 points)
L2PS1265	29	LOME	LOME	Togo	NA	Secondary school	Married and living with husband/sexual partner	17	3	0	0	1	0	1	99	1	1	1	1	0	0	0	0	0	Not at all	drawn	0	0.58	77	-	-	-	0	0.11	Negative	0	>=25	25-35	18-30	Low risk (0 – 2 points)
L2PS1266	18	LOME	LOME	Togo	NA	Primary school	Single	16	5	2	0	1	0	4	99	2	1	1	3	3	1	0	4	1	Not at all	drawn	0	0.14	77	-	-	-	0	0.14000000000000001	Negative	0	<25	18-25	18-30	Moderate risk (3 – 5 points)
L2PS1267	36	LOME	LOME	Togo	NA	Secondary school	Single	17	0	1	0	1	0	4	99	1	1	1	1	0	0	0	0	0	Not at all	drawn	0	0.14	77	-	1	7.87	0	0.08	Negative	0	>=25	35-45	30-40	Low risk (0 – 2 points)
L2PS1268	55	LOME	LOME	Other	GHANA	Primary school	Single	15	8	4	0	1	0	4	99	1	1	1	1	0	0	0	0	0	Not at all	drawn	0	0.23	0	6.49	1	5.71	0	0.06	Positive	0	>=25	>=45	>=45	Low risk (0 – 2 points)
L2PS1269	20	LOME	LOME	Togo	NA	None	Married and living without husband or sexual partner	16	6	0	0	1	0	4	99	1	1	1	1	0	0	0	0	0	Not at all	drawn	0	0.16	77	-	1	7.49	0	0.15	Negative	0	<25	18-25	18-30	Low risk (0 – 2 points)
L2PS1270	18	LOME	LOME	Togo	NA	Secondary school	Single	14	23	3	1	1	1	4	3	2	1	2	3	4	1	3	8	1	Less than once per day	drawn	0	0.17	77	-	-	-	0	0.19	Negative	0	<25	18-25	18-30	Severe risk (8 – 12 points)
L2PS1271	18	LOME	LOME	Togo	NA	Secondary school	Single	16	4	2	1	1	0	4	99	1	1	1	1	3	0	0	3	1	Not at all	drawn	0	0.4	77	-	-	-	0	0.09	Negative	0	<25	18-25	18-30	Moderate risk (3 – 5 points)
L2PS1272	33	LOME	LOME	Togo	NA	None	Single	21	7	3	0	1	0	4	99	3	1	3	4	3	2	3	8	1	Not at all	drawn	0	0.14	77	-	1	8.17	0	0.16	Negative	0	>=25	25-35	30-40	Severe risk (8 – 12 points)
L2PS1273	25	LOME	LOME	Togo	NA	Secondary school	Single	16	5	1	1	1	1	4	1	2	0	1	2	4	1	3	8	1	Not at all	drawn	0	0.4	77	-	-	-	0	0.09	Negative	0	>=25	25-35	18-30	Severe risk (8 – 12 points)
L2PS1275	30	LOME	LOME	Togo	NA	Secondary school	Single	18	6	1	0	1	0	4	99	1	0	1	4	2	0	0	2	0	Not at all	drawn	0	0.25	0	0	0	0.28000000000000003	0	0.1	Positive	0	>=25	25-35	30-40	Low risk (0 – 2 points)
L2PS1276	50	LOME	LOME	Togo	NA	Secondary school	Single	19	1	1	0	1	0	4	99	2	1	2	2	1	1	0	2	0	Not at all	drawn	0	0.52	77	-	-	-	0	0.11	Negative	0	>=25	>=45	>=45	Low risk (0 – 2 points)
L2PS1277	19	LOME	LOME	Togo	NA	Primary school	Single	15	6	8	0	1	0	4	99	1	1	99	1	0	0	0	0	0	Not at all	drawn	0	0.17	77	-	-	-	0	0.64	Negative	0	<25	18-25	18-30	Low risk (0 – 2 points)
L2PS1278	25	LOME	LOME	Togo	NA	Primary school	Single	16	6	3	0	0	0	4	99	1	1	1	1	4	2	2	8	1	Not at all	drawn	0	0.12	77	-	-	-	0	0.24	Negative	0	>=25	25-35	18-30	Severe risk (8 – 12 points)
L2PS1279	36	LOME	LOME	Togo	NA	Secondary school	Married and living without husband or sexual partner	19	2	2	0	1	0	4	99	1	1	1	1	3	1	1	5	1	Not at all	drawn	0	0.52	77	-	-	-	0	0.15	Negative	0	>=25	35-45	30-40	Moderate risk (3 – 5 points)
L2PS1280	25	LOME	LOME	Togo	NA	Secondary school	Single	13	6	2	1	1	0	1	99	2	1	1	2	3	0	0	3	1	Not at all	drawn	0	0.17	77	-	-	-	0	0.14000000000000001	Negative	0	>=25	25-35	18-30	Moderate risk (3 – 5 points)
L2PS1281	25	LOME	LOME	Togo	NA	Secondary school	Single	13	3	2	0	0	0	4	99	2	1	2	2	2	1	1	4	1	Not at all	drawn	0	0.19	77	-	-	-	0	0.34	Negative	0	>=25	25-35	18-30	Moderate risk (3 – 5 points)
L2PS1283	21	LOME	LOME	Togo	NA	Secondary school	Single	17	9	1	0	1	0	4	99	2	0	2	2	0	0	0	0	0	Not at all	drawn	0	0.18	77	-	-	-	0	0.08	Negative	0	<25	18-25	18-30	Low risk (0 – 2 points)
L2PS1284	22	LOME	LOME	Togo	NA	University	Single	15	7	4	1	1	0	4	99	3	99	3	4	2	3	3	8	1	Not at all	drawn	0	0.25	77	-	-	-	0	0.11	Negative	0	<25	18-25	18-30	Severe risk (8 – 12 points)
L2PS1285	21	LOME	LOME	Togo	NA	Secondary school	Single	17	9	1	0	1	0	4	99	2	0	2	2	0	0	0	0	0	Not at all	drawn	0	0.13	77	-	0	0.24	0	0.25	Negative	0	<25	18-25	18-30	Low risk (0 – 2 points)
L2PS1286	18	LOME	LOME	Togo	NA	University	Single	16	2	2	0	1	0	3	99	2	1	1	1	0	0	0	0	0	Not at all	drawn	0	0.29	77	-	-	-	0	0.11	Negative	0	<25	18-25	18-30	Low risk (0 – 2 points)
L2PS1287	23	LOME	LOME	Togo	NA	University	Single	17	12	1	1	1	0	4	99	1	1	1	3	1	0	1	2	0	Less than once per day	drawn	0	0.2	77	-	-	-	0	0.09	Negative	0	<25	18-25	18-30	Low risk (0 – 2 points)
L2PS1288	23	LOME	LOME	Togo	NA	Secondary school	Single	17	8	1	1	1	0	4	4	2	1	1	1	3	0	0	3	1	Not at all	drawn	0	0.15	77	-	-	-	0	0.06	Negative	0	<25	18-25	18-30	Moderate risk (3 – 5 points)
L2PS1289	32	LOME	LOME	Togo	NA	Primary school	Single	22	6	2	1	1	0	4	4	2	1	1	3	0	0	0	0	0	Not at all	drawn	0	0.14	77	-	0	0.76	0	0.18	Negative	0	>=25	25-35	30-40	Low risk (0 – 2 points)
L2PS1290	18	LOME	LOME	Other	BENIN	Primary school	Single	14	10	3	1	1	0	1	1	4	99	1	88	2	3	1	6	1	Not at all	drawn	0	0.14	77	-	-	-	0	0.11	Negative	0	<25	18-25	18-30	High risk (6 – 7 points)
L2PS1291	18	LOME	LOME	Togo	NA	Secondary school	Single	15	3	2	0	1	0	4	99	1	1	1	2	3	0	0	3	1	Not at all	drawn	0	0.45	77	-	-	-	0	0.12	Negative	0	<25	18-25	18-30	Moderate risk (3 – 5 points)
L2PS1292	20	LOME	LOME	Togo	NA	Secondary school	Single	15	10	3	0	1	0	4	99	2	1	1	2	4	1	1	6	1	Not at all	drawn	0	0.15	77	-	0	0.16	0	0.15	Negative	0	<25	18-25	18-30	High risk (6 – 7 points)
L2PS1294	43	LOME	LOME	Togo	NA	Secondary school	Single	19	4	3	0	1	0	4	99	1	1	1	99	0	0	0	0	0	Not at all	drawn	0	0.5	77	-	-	-	0	0.13	Negative	0	>=25	35-45	>=45	Low risk (0 – 2 points)
L2PS1295	22	LOME	LOME	Togo	NA	Secondary school	Single	19	5	2	0	1	0	4	99	1	1	1	1	3	1	1	5	1	Not at all	not drawn	9	9	9	9	9	9	9	9	Negative	NA	<25	18-25	18-30	Moderate risk (3 – 5 points)
L2PS1296	47	LOME	LOME	Togo	NA	Secondary school	Single	15	5	0	0	1	0	4	99	1	1	1	1	0	0	0	0	0	Not at all	drawn	0	0.27	77	-	-	-	1	2.52	Negative	0	>=25	>=45	>=45	Low risk (0 – 2 points)
L2PS1297	37	LOME	LOME	Togo	NA	Primary school	Single	18	5	2	0	1	0	4	99	1	1	1	1	0	0	0	0	0	Not at all	drawn	0	0.34	1	11.91	1	6.76	0	0.11	Positive	0	>=25	35-45	30-40	Low risk (0 – 2 points)
L2PS1298	31	LOME	LOME	Togo	NA	Secondary school	Single	21	0	2	1	1	0	3	99	1	1	1	1	3	1	0	4	1	Not at all	drawn	1	6840.52	0	0.32	1	8.86	0	0.11	Positive	0	>=25	25-35	30-40	Moderate risk (3 – 5 points)
L2PS1300	21	LOME	LOME	Other	BENIN	Primary school	Married and living without husband or sexual partner	14	8	3	0	1	0	4	99	1	1	1	1	1	0	1	2	0	Not at all	drawn	0	0.15	77	-	-	-	0	0.06	Negative	0	<25	18-25	18-30	Low risk (0 – 2 points)
L3PS1301	60	LOME	LOME	Togo	NA	None	Single	22	1	3	0	1	0	4	99	1	1	1	3	2	1	4	7	1	Everyday	not drawn	9	9	9	9	9	9	9	9	Negative	NA	>=25	>=45	>=45	High risk (6 – 7 points)
L3PS1302	22	LOME	LOME	Togo	NA	Primary school	Married and living with husband/sexual partner	18	8	5	0	1	0	4	99	1	1	1	99	0	0	0	0	0	Not at all	drawn	0	0.13	77	-	-	-	0	0.11	Negative	0	<25	18-25	18-30	Low risk (0 – 2 points)
L3PS1303	22	LOME	LOME	Togo	NA	Secondary school	Married and living with husband/sexual partner	18	8	5	0	1	0	4	99	1	1	1	88	0	0	0	0	0	Not at all	drawn	0	0.17	77	-	-	-	0	0.59	Negative	0	<25	18-25	18-30	Low risk (0 – 2 points)
L3PS1304	20	LOME	LOME	Other	GHANA	None	Single	18	6	4	0	1	0	4	99	1	1	1	99	0	0	0	0	0	Less than once per day	drawn	0	0.15	77	-	-	-	0	0.16	Negative	0	<25	18-25	18-30	Low risk (0 – 2 points)
L3PS1305	35	LOME	LOME	Other	GHANA	None	Single	18	5	6	0	1	0	4	99	1	1	1	99	1	0	0	1	0	Not at all	drawn	0	0.13	77	-	-	-	0	0.11	Negative	0	>=25	35-45	30-40	Low risk (0 – 2 points)
L3PS1306	18	LOME	LOME	Togo	NA	Secondary school	Single	15	5	3	0	1	0	4	99	1	1	1	88	0	0	0	0	0	Not at all	drawn	0	0.16	77	-	-	-	0	0.18	Negative	0	<25	18-25	18-30	Low risk (0 – 2 points)
L3PS1307	34	LOME	LOME	Other	NIGERIA	Primary school	Married and living without husband or sexual partner	20	21	1	0	1	0	4	99	1	1	1	1	0	0	0	0	0	Not at all	drawn	0	0.15	77	-	-	-	0	0.11	Negative	0	>=25	25-35	30-40	Low risk (0 – 2 points)
L3PS1308	27	LOME	LOME	Other	GHANA	Secondary school	Married and living with husband/sexual partner	20	10	3	0	1	0	3	99	1	1	1	4	0	0	0	0	0	Less than once per day	drawn	0	0.12	77	-	-	-	0	0.06	Negative	0	>=25	25-35	18-30	Low risk (0 – 2 points)
L3PS1309	40	LOME	LOME	Other	GHANA	Secondary school	Married and living without husband or sexual partner	15	10	20	0	1	0	2	2	1	1	1	99	1	1	1	3	1	Not at all	drawn	0	0.24	0	0.68	0	0.14000000000000001	0	0.09	Positive	0	>=25	35-45	>=45	Moderate risk (3 – 5 points)
L3PS1310	48	LOME	LOME	Other	GHANA	None	Married and living without husband or sexual partner	28	9	5	0	1	0	4	1	4	99	1	88	0	0	0	0	0	Not at all	drawn	0	0.16	77	-	-	-	0	0.05	Negative	0	>=25	>=45	>=45	Low risk (0 – 2 points)
L3PS1311	22	LOME	LOME	Togo	NA	Secondary school	Single	21	8	4	0	1	0	4	99	1	99	2	88	0	0	0	0	0	Not at all	drawn	0	0.13	77	-	-	-	0	0.08	Negative	0	<25	18-25	18-30	Low risk (0 – 2 points)
L3PS1312	28	LOME	LOME	Other	NIGERIA	None	Single	20	30	7	0	1	0	4	99	1	1	1	1	0	0	0	0	0	Not at all	drawn	0	0.16	77	-	-	-	0	0.1	Negative	0	>=25	25-35	18-30	Low risk (0 – 2 points)
L3PS1313	55	LOME	LOME	Other	GHANA	None	Single	18	15	4	0	1	0	4	99	1	1	1	99	0	0	0	0	0	Not at all	drawn	0	0.11	77	-	-	-	0	0.23	Negative	0	>=25	>=45	>=45	Low risk (0 – 2 points)
L3PS1314	27	LOME	LOME	Togo	NA	None	Single	16	8	3	0	1	0	4	99	1	99	1	88	0	0	0	0	0	Not at all	not drawn	9	9	9	9	9	9	9	9	Negative	NA	>=25	25-35	18-30	Low risk (0 – 2 points)
L3PS1315	26	LOME	LOME	Other	NIGERIA	Secondary school	No answer	16	4	3	0	1	0	4	99	1	1	1	99	1	0	0	1	0	Everyday	drawn	0	0.16	77	-	-	-	0	0.08	Negative	0	>=25	25-35	18-30	Low risk (0 – 2 points)
L3PS1316	31	LOME	LOME	Togo	NA	Primary school	Single	17	6	4	0	1	1	4	1	1	1	1	1	0	0	0	0	0	Not at all	drawn	0	0.41	0	0	0	0.52	0	0.1	Positive	0	>=25	25-35	30-40	Low risk (0 – 2 points)
L3PS1317	20	LOME	LOME	Other	GHANA	None	Single	15	10	6	0	1	0	4	99	1	1	1	1	2	1	0	3	1	Not at all	drawn	0	0.15	77	-	-	-	0	0.08	Negative	0	<25	18-25	18-30	Moderate risk (3 – 5 points)
L3PS1318	80	LOME	LOME	Other	NIGERIA	Secondary school	No answer	17	9	3	0	1	0	4	99	1	1	1	99	4	3	2	9	1	Not at all	drawn	0	0.19	77	-	-	-	0	0.15	Negative	0	>=25	>=45	>=45	Severe risk (8 – 12 points)
L3PS1319	20	LOME	LOME	Other	NIGERIA	Secondary school	Single	18	6	1	0	0	0	4	2	1	88	1	1	4	3	1	8	1	Less than once per day	drawn	0	0.15	77	-	-	-	0	0.13	Negative	0	<25	18-25	18-30	Severe risk (8 – 12 points)
L3PS1320	32	LOME	LOME	Other	GHANA	None	Single	18	30	15	0	1	0	3	1	1	1	1	2	1	1	1	3	1	Less than once per day	drawn	0	0.12	77	-	-	-	0	7.0000000000000007E-2	Negative	0	>=25	25-35	30-40	Moderate risk (3 – 5 points)
L3PS1321	50	LOME	LOME	Other	GHANA	Primary school	Married and living with husband/sexual partner	19	3	5	0	1	0	1	99	1	1	1	1	1	1	0	2	0	Not at all	drawn	0	0.16	77	-	-	-	0	7.0000000000000007E-2	Negative	0	>=25	>=45	>=45	Low risk (0 – 2 points)
L3PS1322	26	LOME	LOME	Other	NIGER	Secondary school	Single	18	20	2	0	1	0	4	99	1	1	1	1	0	0	0	0	0	Less than once per day	drawn	0	0.14	77	-	-	-	0	0.1	Negative	0	>=25	25-35	18-30	Low risk (0 – 2 points)
L3PS1323	18	LOME	LOME	Other	NIGER	Secondary school	Single	18	16	2	0	1	0	4	99	2	1	1	2	0	0	0	0	0	Not at all	drawn	0	0.13	77	-	-	-	0	0.23	Negative	0	<25	18-25	18-30	Low risk (0 – 2 points)
L3PS1324	25	LOME	LOME	Togo	NA	Secondary school	Single	19	4	2	0	1	0	4	99	1	1	1	1	4	3	4	11	2	Not at all	drawn	0	0.15	77	-	-	-	0	0.31	Negative	0	>=25	25-35	18-30	Severe risk (8 – 12 points)
L3PS1325	21	LOME	LOME	Togo	NA	Primary school	Single	16	3	5	0	1	0	4	99	2	1	1	2	1	0	1	2	0	Not at all	drawn	0	0.34	77	-	-	-	0	0.18	Negative	0	<25	18-25	18-30	Low risk (0 – 2 points)
L3PS1326	38	LOME	LOME	Other	GHANA	Secondary school	Single	15	11	4	0	1	0	4	99	2	1	1	1	0	0	0	0	0	Not at all	drawn	0	0.15	77	-	-	-	0	0.16	Negative	0	>=25	35-45	30-40	Low risk (0 – 2 points)
L3PS1327	35	LOME	LOME	Togo	NA	None	Single	20	4	2	0	1	0	4	99	1	1	1	1	1	1	1	3	1	Not at all	drawn	0	0.15	77	-	-	-	0	0.32	Negative	0	>=25	35-45	30-40	Moderate risk (3 – 5 points)
L3PS1328	38	LOME	LOME	Other	NIGER	Secondary school	Single	18	10	5	0	1	0	4	99	1	1	1	1	0	0	0	0	0	Not at all	drawn	0	0.19	77	-	-	-	0	0.1	Negative	0	>=25	35-45	30-40	Low risk (0 – 2 points)
L3PS1329	35	LOME	LOME	Other	NIGER	Primary school	Single	19	6	3	0	1	0	4	99	1	1	1	1	1	0	0	1	0	Not at all	drawn	0	0.2	0	0.69	1	8.11	0	0.17	Positive	0	>=25	35-45	30-40	Low risk (0 – 2 points)
L3PS1330	29	LOME	LOME	Togo	NA	Secondary school	Single	12	4	4	0	1	0	1	99	1	1	1	1	2	1	1	4	1	Not at all	drawn	0	0.13	77	-	-	-	0	0.08	Negative	0	>=25	25-35	18-30	Moderate risk (3 – 5 points)
L3PS1331	20	LOME	LOME	Togo	NA	Primary school	Married and living with husband/sexual partner	10	3	3	0	1	0	4	99	2	1	2	2	2	1	2	5	1	Not at all	drawn	0	0.17	77	-	-	-	1	1.03	Negative	0	<25	18-25	18-30	Moderate risk (3 – 5 points)
L3PS1332	29	LOME	LOME	Other	GHANA	None	Single	17	11	4	0	1	0	4	99	1	1	1	3	1	0	1	2	0	Everyday	drawn	0	0.13	77	-	-	-	0	0.76	Negative	0	>=25	25-35	18-30	Low risk (0 – 2 points)
L3PS1333	35	LOME	LOME	Other	NIGERIA	Secondary school	Single	20	5	1	0	1	0	4	99	1	1	1	88	0	0	0	0	0	Not at all	drawn	0	0.21	1	63.04	1	3.04	0	0.3	Positive	0	>=25	35-45	30-40	Low risk (0 – 2 points)
L3PS1334	24	LOME	LOME	Other	NIGERIA	University	Single	20	1	1	0	1	0	4	99	1	1	99	4	2	1	1	4	1	Not at all	drawn	0	0.13	77	-	-	-	0	0.61	Negative	0	<25	18-25	18-30	Moderate risk (3 – 5 points)
L3PS1335	19	LOME	LOME	Togo	NA	Secondary school	Single	15	13	4	0	1	0	4	99	1	1	1	3	4	0	0	4	1	Not at all	drawn	0	0.19	77	-	-	-	0	0.22	Negative	0	<25	18-25	18-30	Moderate risk (3 – 5 points)
L3PS1336	22	LOME	LOME	Togo	NA	Secondary school	Single	20	21	5	0	1	0	4	99	1	1	1	3	2	1	0	3	1	Not at all	not drawn	9	9	9	9	9	9	9	9	Negative	NA	<25	18-25	18-30	Moderate risk (3 – 5 points)
L3PS1340	55	LOME	LOME	Togo	NA	Primary school	Single	28	4	4	0	1	0	4	99	1	1	1	99	3	1	0	4	1	Not at all	drawn	0	0.22	1	61.54	1	2.92	0	0.54	Positive	0	>=25	>=45	>=45	Moderate risk (3 – 5 points)
L3PS1341	25	LOME	LOME	Togo	NA	Secondary school	Single	15	6	2	0	1	0	4	99	4	99	1	1	3	1	0	4	1	Not at all	drawn	0	0.13	77	-	-	-	0	0.09	Negative	0	>=25	25-35	18-30	Moderate risk (3 – 5 points)
L3PS1342	25	LOME	LOME	Togo	NA	Secondary school	Single	17	3	1	0	1	0	4	99	1	1	1	99	4	2	2	8	1	Not at all	not drawn	9	9	9	9	9	9	9	9	Negative	NA	>=25	25-35	18-30	Severe risk (8 – 12 points)
L3PS1343	20	LOME	LOME	Togo	NA	Secondary school	Single	13	1	3	0	1	0	4	99	1	1	1	4	0	0	0	0	0	Not at all	drawn	0	0.14	77	-	-	-	0	0.3	Negative	0	<25	18-25	18-30	Low risk (0 – 2 points)
L3PS1344	22	LOME	LOME	Togo	NA	None	Married and living with husband/sexual partner	15	11	6	0	1	0	4	1	1	1	1	1	0	0	0	0	0	Not at all	not drawn	9	9	9	9	9	9	9	9	Negative	NA	<25	18-25	18-30	Low risk (0 – 2 points)
L3PS1346	29	LOME	LOME	Togo	NA	None	Single	18	1	1	0	1	0	4	99	1	1	1	99	0	0	0	0	0	Not at all	drawn	0	0.2	0	0.13	1	5.67	0	0.21	Positive	0	>=25	25-35	18-30	Low risk (0 – 2 points)
L3PS1347	25	LOME	LOME	Togo	NA	Secondary school	Single	15	2	1	0	0	1	4	1	1	88	1	1	0	0	0	0	0	Not at all	not drawn	9	9	9	9	9	9	9	9	Negative	NA	>=25	25-35	18-30	Low risk (0 – 2 points)
L3PS1348	31	LOME	LOME	Togo	NA	None	Single	20	10	5	0	1	0	4	99	1	1	1	99	4	1	0	5	1	Not at all	not drawn	9	9	9	9	9	9	9	9	Negative	NA	>=25	25-35	30-40	Moderate risk (3 – 5 points)
L3PS1349	51	LOME	LOME	Other	GHANA	Primary school	Single	20	25	5	0	1	0	4	99	1	1	1	99	3	0	0	3	1	Not at all	not drawn	9	9	9	9	9	9	9	9	Negative	NA	>=25	>=45	>=45	Moderate risk (3 – 5 points)
L3PS1350	40	LOME	LOME	Other	NIGERIA	Secondary school	Single	19	6	3	1	1	0	1	99	1	1	1	2	0	0	0	0	0	Not at all	drawn	0	0.15	77	-	-	-	0	0.08	Negative	0	>=25	35-45	>=45	Low risk (0 – 2 points)
L3PS1351	46	LOME	LOME	Other	CAMEROON	Secondary school	Single	18	21	3	1	1	0	2	99	1	1	1	99	4	3	3	10	2	Everyday	drawn	0	0.11	77	-	-	-	0	7.0000000000000007E-2	Negative	0	>=25	>=45	>=45	Severe risk (8 – 12 points)
L3PS1352	57	LOME	LOME	Togo	NA	None	Married and living without husband or sexual partner	17	0	2	0	1	0	4	99	1	1	1	1	0	0	0	0	0	Not at all	not drawn	9	9	9	9	9	9	9	9	Negative	NA	>=25	>=45	>=45	Low risk (0 – 2 points)
L3PS1353	30	LOME	LOME	Other	BENIN	Secondary school	Single	15	4	0	0	1	0	4	99	1	1	1	1	0	0	0	0	0	Not at all	not drawn	9	9	9	9	9	9	9	9	Negative	NA	>=25	25-35	30-40	Low risk (0 – 2 points)
L3PS1354	50	LOME	LOME	Togo	NA	None	Single	20	5	0	0	1	0	4	99	1	1	1	1	0	0	0	0	0	Not at all	not drawn	9	9	9	9	9	9	9	9	Negative	NA	>=25	>=45	>=45	Low risk (0 – 2 points)
L3PS1355	23	LOME	LOME	Togo	NA	Secondary school	Single	14	2	2	0	1	0	4	99	1	1	1	1	0	0	0	0	0	Not at all	drawn	0	0.21	0	0.2	0	0.16	0	0.17	Positive	0	<25	18-25	18-30	Low risk (0 – 2 points)
L3PS1356	38	LOME	LOME	Togo	NA	None	Single	18	7	2	0	1	0	4	99	1	1	1	1	0	0	0	0	0	Not at all	not drawn	9	9	9	9	9	9	9	9	Negative	NA	>=25	35-45	30-40	Low risk (0 – 2 points)
L3PS1357	21	LOME	LOME	Togo	NA	Secondary school	Single	18	0	0	0	1	0	4	99	1	1	1	1	0	0	0	0	0	Everyday	not drawn	9	9	9	9	9	9	9	9	Negative	NA	<25	18-25	18-30	Low risk (0 – 2 points)
L3PS1358	28	LOME	LOME	Other	GHANA	Primary school	Married and living without husband or sexual partner	15	11	3	0	1	0	4	99	1	1	1	1	4	0	1	5	1	Not at all	not drawn	9	9	9	9	9	9	9	9	Negative	NA	>=25	25-35	18-30	Moderate risk (3 – 5 points)
L3PS1359	29	LOME	LOME	Togo	NA	Primary school	Single	16	8	5	0	1	0	4	99	1	1	1	1	0	0	0	0	0	Not at all	drawn	0	0.23	0	0	0	0.17	0	0.06	Positive	0	>=25	25-35	18-30	Low risk (0 – 2 points)
L3PS1360	43	LOME	LOME	Other	NIGERIA	Secondary school	Single	15	9	2	0	1	0	4	99	1	1	1	1	1	0	0	1	0	Everyday	not drawn	9	9	9	9	9	9	9	9	Negative	NA	>=25	35-45	>=45	Low risk (0 – 2 points)
L3PS1361	28	LOME	LOME	Togo	NA	Secondary school	Single	12	5	3	0	1	0	4	99	1	1	1	1	0	0	0	0	0	Not at all	not drawn	9	9	9	9	9	9	9	9	Negative	NA	>=25	25-35	18-30	Low risk (0 – 2 points)
L3PS1362	24	LOME	LOME	Other	GHANA	Primary school	Single	16	6	1	0	1	0	4	99	1	1	1	1	0	0	0	0	0	Not at all	not drawn	9	9	9	9	9	9	9	9	Negative	NA	<25	18-25	18-30	Low risk (0 – 2 points)
L3PS1369	29	LOME	LOME	Togo	NA	Secondary school	Single	17	15	2	1	1	0	1	99	1	1	1	88	3	1	0	4	1	Not at all	drawn	0	0.33	0	0	1	1.82	0	0.04	Positive	0	>=25	25-35	18-30	Moderate risk (3 – 5 points)
L3PS1370	38	LOME	LOME	Togo	NA	None	Single	17	2	2	0	1	0	4	99	1	1	1	88	1	1	1	3	1	Not at all	drawn	0	0.21	1	20.52	1	2.13	0	0.13	Positive	0	>=25	35-45	30-40	Moderate risk (3 – 5 points)
L3PS1371	33	LOME	LOME	Togo	NA	Secondary school	No answer	19	1	3	1	1	0	4	99	2	1	1	2	1	0	1	2	0	Not at all	not drawn	9	9	9	9	9	9	9	9	Negative	NA	>=25	25-35	30-40	Low risk (0 – 2 points)
L3PS1372	21	LOME	LOME	Other	BENIN	Secondary school	Single	15	1	3	0	1	0	4	99	2	0	99	4	3	1	0	4	1	Less than once per day	not drawn	9	9	9	9	9	9	9	9	Negative	NA	<25	18-25	18-30	Moderate risk (3 – 5 points)
L3PS1376	21	LOME	LOME	Togo	NA	Secondary school	No answer	14	4	2	1	1	1	4	1	1	99	1	1	0	0	0	0	0	Not at all	drawn	0	0.16	77	-	-	-	0	0.11	Negative	0	<25	18-25	18-30	Low risk (0 – 2 points)
L3PS1377	52	LOME	LOME	Togo	NA	Primary school	Married and living without husband or sexual partner	18	8	4	0	1	0	4	99	1	1	1	99	0	0	0	0	0	Not at all	drawn	0	0.21	0	9.5500000000000007	1	1.02	0	0.06	Positive	0	>=25	>=45	>=45	Low risk (0 – 2 points)
L3PS1378	27	LOME	LOME	Other	NIGERIA	Primary school	Single	20	10	1	0	1	0	4	99	2	99	1	1	0	0	0	0	0	Not at all	drawn	0	0.12	77	-	-	-	0	0.06	Negative	0	>=25	25-35	18-30	Low risk (0 – 2 points)
L3PS1379	19	LOME	LOME	Togo	NA	Secondary school	No answer	15	16	4	1	1	1	1	1	1	1	1	1	1	0	0	1	0	Not at all	not drawn	9	9	9	9	9	9	9	9	Negative	NA	<25	18-25	18-30	Low risk (0 – 2 points)
L3PS1380	18	LOME	LOME	Togo	NA	Secondary school	Single	16	21	1	0	1	0	4	99	1	1	1	2	1	1	2	4	1	Not at all	not drawn	9	9	9	9	9	9	9	9	Negative	NA	<25	18-25	18-30	Moderate risk (3 – 5 points)
L3PS1381	28	LOME	LOME	Togo	NA	Primary school	Single	18	12	4	0	1	0	4	99	1	99	1	4	4	3	4	11	2	Everyday	drawn	0	0.13	77	-	-	-	0	0.08	Negative	0	>=25	25-35	18-30	Severe risk (8 – 12 points)
L3PS1382	37	LOME	LOME	Togo	NA	Primary school	Single	13	16	4	0	1	0	4	99	1	1	1	1	0	0	0	0	0	Not at all	not drawn	9	9	9	9	9	9	9	9	Negative	NA	>=25	35-45	30-40	Low risk (0 – 2 points)
L3PS1383	20	LOME	LOME	Other	BENIN	Secondary school	Single	16	1	3	0	1	0	4	99	1	1	1	1	0	0	0	0	0	Less than once per day	not drawn	9	9	9	9	9	9	9	9	Negative	NA	<25	18-25	18-30	Low risk (0 – 2 points)
L3PS1385	24	LOME	LOME	Togo	NA	Secondary school	Single	14	8	2	1	1	0	4	99	1	1	1	1	3	1	1	5	1	Not at all	not drawn	9	9	9	9	9	9	9	9	Negative	NA	<25	18-25	18-30	Moderate risk (3 – 5 points)
L3PS1386	40	LOME	LOME	Other	GHANA	Secondary school	Single	17	20	4	0	1	0	4	99	2	1	1	1	0	0	0	0	0	Not at all	not drawn	9	9	9	9	9	9	9	9	Negative	NA	>=25	35-45	>=45	Low risk (0 – 2 points)
L3PS1387	30	LOME	LOME	Togo	NA	Primary school	Single	12	5	3	0	1	0	4	99	1	1	1	1	4	2	3	9	1	Not at all	not drawn	9	9	9	9	9	9	9	9	Negative	NA	>=25	25-35	30-40	Severe risk (8 – 12 points)
L3PS1388	36	LOME	LOME	Other	NIGERIA	None	Single	20	20	5	0	1	0	4	99	1	1	1	1	0	0	0	0	0	Not at all	not drawn	9	9	9	9	9	9	9	9	Negative	NA	>=25	35-45	30-40	Low risk (0 – 2 points)
L3PS1389	50	LOME	LOME	Togo	NA	None	Single	13	5	2	0	1	0	4	99	1	1	1	1	0	0	0	0	0	Not at all	not drawn	9	9	9	9	9	9	9	9	Negative	NA	>=25	>=45	>=45	Low risk (0 – 2 points)
L3PS1390	42	LOME	LOME	Togo	NA	Primary school	Married and living without husband or sexual partner	15	6	8	0	1	0	4	99	1	1	1	99	4	0	1	5	1	Less than once per day	not drawn	9	9	9	9	9	9	9	9	Negative	NA	>=25	35-45	>=45	Moderate risk (3 – 5 points)
L3PS1391	47	LOME	LOME	Togo	NA	Secondary school	Married and living without husband or sexual partner	18	5	4	0	1	0	4	99	1	1	99	1	4	3	1	8	1	Not at all	not drawn	9	9	9	9	9	9	9	9	Negative	NA	>=25	>=45	>=45	Severe risk (8 – 12 points)
L3PS1392	47	LOME	LOME	Togo	NA	None	No answer	18	6	2	0	1	0	4	99	1	1	1	3	0	0	0	0	0	Not at all	not drawn	9	9	9	9	9	9	9	9	Negative	NA	>=25	>=45	>=45	Low risk (0 – 2 points)
L3PS1393	40	LOME	LOME	Togo	NA	Primary school	Married and living without husband or sexual partner	22	40	3	0	1	0	4	99	1	1	1	99	0	0	0	0	0	Not at all	not drawn	9	9	9	9	9	9	9	9	Negative	NA	>=25	35-45	>=45	Low risk (0 – 2 points)
L3PS1394	33	LOME	LOME	Togo	NA	None	Single	20	21	10	0	1	0	4	99	1	1	1	2	1	0	0	1	0	Not at all	not drawn	9	9	9	9	9	9	9	9	Negative	NA	>=25	25-35	30-40	Low risk (0 – 2 points)
L3PS1395	24	LOME	LOME	Other	BENIN	None	Single	14	11	3	0	1	0	4	99	1	1	1	1	1	0	0	1	0	Not at all	not drawn	9	9	9	9	9	9	9	9	Negative	NA	<25	18-25	18-30	Low risk (0 – 2 points)
L3PS1396	30	LOME	LOME	Other	GHANA	Primary school	Single	17	7	2	0	1	0	4	99	1	1	1	99	0	0	1	1	0	Not at all	not drawn	9	9	9	9	9	9	9	9	Negative	NA	>=25	25-35	30-40	Low risk (0 – 2 points)
L3PS1397	38	LOME	LOME	Togo	NA	Primary school	Single	18	4	1	0	1	0	4	99	1	1	1	2	1	0	1	2	0	Everyday	not drawn	9	9	9	9	9	9	9	9	Negative	NA	>=25	35-45	30-40	Low risk (0 – 2 points)
L3PS1398	34	LOME	LOME	Other	GHANA	Primary school	Single	18	13	8	0	1	0	4	1	1	1	1	1	1	0	1	2	0	Everyday	not drawn	9	9	9	9	9	9	9	9	Negative	NA	>=25	25-35	30-40	Low risk (0 – 2 points)
L3PS1399	31	LOME	LOME	Togo	NA	None	Single	16	4	2	0	1	0	4	99	1	1	1	99	1	0	1	2	0	Not at all	not drawn	9	9	9	9	9	9	9	9	Negative	NA	>=25	25-35	30-40	Low risk (0 – 2 points)
L4PS1401	19	LOME	LOME	Togo	NA	Secondary school	Single	15	6	1	0	1	0	4	99	3	1	2	3	3	0	0	3	1	Not at all	drawn	0	0.15	77	-	-	-	0	0.06	Negative	0	<25	18-25	18-30	Moderate risk (3 – 5 points)
L4PS1402	42	LOME	LOME	Togo	NA	Primary school	Married and living with husband/sexual partner	18	9	2	0	1	0	4	99	1	1	1	99	2	2	3	7	1	Not at all	drawn	0	0.14	77	-	-	-	0	0.11	Negative	0	>=25	35-45	>=45	High risk (6 – 7 points)
L4PS1403	23	LOME	LOME	Togo	NA	Primary school	Married and living with husband/sexual partner	12	11	3	0	1	0	4	99	1	1	1	3	0	0	0	0	0	Not at all	not drawn	9	9	9	9	9	9	9	9	Negative	NA	<25	18-25	18-30	Low risk (0 – 2 points)
L4PS1408	54	LOME	LOME	Other	GHANA	Secondary school	Single	23	7	3	0	1	0	4	99	1	1	1	1	1	0	1	2	0	Everyday	not drawn	9	9	9	9	9	9	9	9	Negative	NA	>=25	>=45	>=45	Low risk (0 – 2 points)
L4PS1409	29	LOME	LOME	Other	GHANA	Primary school	Single	16	3	2	0	1	0	4	99	1	0	1	4	1	1	1	3	1	Less than once per day	drawn	0	0.7	77	-	-	-	0	0.13	Negative	0	>=25	25-35	18-30	Moderate risk (3 – 5 points)
L4PS1410	25	LOME	LOME	Togo	NA	Primary school	Single	15	3	1	0	1	0	4	99	1	1	1	99	0	1	1	2	0	Not at all	drawn	0	0.17	77	-	-	-	0	0.31	Negative	0	>=25	25-35	18-30	Low risk (0 – 2 points)
L4PS1411	40	LOME	LOME	Other	NIGERIA	Primary school	Single	26	5	3	0	1	0	4	99	1	1	1	99	1	1	0	2	0	Not at all	drawn	0	0.16	77	-	-	-	0	0.17	Negative	0	>=25	35-45	>=45	Low risk (0 – 2 points)
L4PS1412	45	LOME	LOME	Other	NIGERIA	Secondary school	Single	17	2	1	0	1	0	4	99	1	1	1	99	0	0	0	0	0	Not at all	drawn	0	0.15	77	-	-	-	0	0.15	Negative	0	>=25	>=45	>=45	Low risk (0 – 2 points)
L4PS1421	22	LOME	LOME	Other	NIGERIA	Secondary school	Single	18	8	3	0	1	0	4	99	1	1	1	2	0	0	0	0	0	Not at all	not drawn	9	9	9	9	9	9	9	9	Negative	NA	<25	18-25	18-30	Low risk (0 – 2 points)
L4PS1422	24	LOME	LOME	Other	NIGERIA	Secondary school	Married and living with husband/sexual partner	17	6	1	0	1	0	4	99	2	1	1	2	1	0	1	2	0	Not at all	not drawn	9	9	9	9	9	9	9	9	Negative	NA	<25	18-25	18-30	Low risk (0 – 2 points)
L4PS1424	24	LOME	LOME	Other	NIGERIA	Secondary school	Single	18	15	4	0	1	0	4	99	2	1	1	2	0	0	0	0	0	Not at all	not drawn	9	9	9	9	9	9	9	9	Negative	NA	<25	18-25	18-30	Low risk (0 – 2 points)
L4PS1425	28	LOME	LOME	Other	NIGERIA	Secondary school	Single	19	7	3	0	1	0	4	99	1	1	1	99	1	1	2	4	1	Not at all	not drawn	9	9	9	9	9	9	9	9	Negative	NA	>=25	25-35	18-30	Moderate risk (3 – 5 points)
L4PS1426	20	LOME	LOME	Other	NIGERIA	Secondary school	Single	19	36	8	0	1	0	4	99	1	1	1	4	0	0	0	0	0	Not at all	not drawn	9	9	9	9	9	9	9	9	Negative	NA	<25	18-25	18-30	Low risk (0 – 2 points)
L4PS1427	18	LOME	LOME	Other	NIGERIA	Secondary school	Single	16	15	4	0	1	0	4	99	2	1	99	3	2	1	1	4	1	Not at all	not drawn	9	9	9	9	9	9	9	9	Negative	NA	<25	18-25	18-30	Moderate risk (3 – 5 points)
L4PS1428	25	LOME	LOME	Other	NIGERIA	Secondary school	Single	20	11	2	0	1	0	4	99	1	1	1	2	1	0	0	1	0	Not at all	not drawn	9	9	9	9	9	9	9	9	Negative	NA	>=25	25-35	18-30	Low risk (0 – 2 points)
L4PS1429	26	LOME	LOME	Other	NIGERIA	Secondary school	Single	18	10	5	0	1	0	4	99	1	1	1	1	1	0	0	1	0	Not at all	not drawn	9	9	9	9	9	9	9	9	Negative	NA	>=25	25-35	18-30	Low risk (0 – 2 points)
L4PS1430	19	LOME	LOME	Other	NIGERIA	Secondary school	Single	19	14	1	0	1	0	4	99	1	1	1	99	0	0	0	0	0	Not at all	not drawn	9	9	9	9	9	9	9	9	Negative	NA	<25	18-25	18-30	Low risk (0 – 2 points)
L4PS1432	20	LOME	LOME	Other	NIGERIA	Secondary school	Single	15	50	6	0	1	0	4	99	4	1	1	88	2	1	2	5	1	Not at all	not drawn	9	9	9	9	9	9	9	9	Negative	NA	<25	18-25	18-30	Moderate risk (3 – 5 points)
L4PS1433	20	LOME	LOME	Other	NIGERIA	Secondary school	Single	16	7	3	0	1	0	4	99	2	1	1	2	0	0	0	0	0	Not at all	not drawn	9	9	9	9	9	9	9	9	Negative	NA	<25	18-25	18-30	Low risk (0 – 2 points)
L4PS1434	20	LOME	LOME	Other	NIGERIA	None	No answer	16	4	2	0	1	0	4	99	1	0	1	4	1	0	0	1	0	Less than once per day	not drawn	9	9	9	9	9	9	9	9	Negative	NA	<25	18-25	18-30	Low risk (0 – 2 points)
L4PS1459	35	LOME	LOME	Togo	NA	Primary school	Single	17	5	2	0	1	0	4	99	1	99	1	88	1	0	0	1	0	Not at all	drawn	0	0.21	0	0	0	0.63	0	0.12	Positive	0	>=25	35-45	30-40	Low risk (0 – 2 points)
L4PS1488	19	LOME	LOME	Other	NIGERIA	Secondary school	Single	16	6	5	0	1	0	4	99	1	1	1	99	0	0	0	0	0	Not at all	not drawn	9	9	9	9	9	9	9	9	Negative	NA	<25	18-25	18-30	Low risk (0 – 2 points)
L4PS1489	18	LOME	LOME	Other	NIGERIA	Secondary school	Single	18	28	10	0	1	0	4	99	1	1	1	99	0	0	0	0	0	Not at all	not drawn	9	9	9	9	9	9	9	9	Negative	NA	<25	18-25	18-30	Low risk (0 – 2 points)
L4PS1490	19	LOME	LOME	Other	NIGERIA	Secondary school	Single	16	16	6	0	1	0	4	99	1	1	1	4	0	0	0	0	0	Not at all	not drawn	9	9	9	9	9	9	9	9	Negative	NA	<25	18-25	18-30	Low risk (0 – 2 points)
L4PS1491	21	LOME	LOME	Other	NIGERIA	Secondary school	Single	19	10	4	0	1	0	4	99	1	0	1	2	2	0	0	2	0	Not at all	not drawn	9	9	9	9	9	9	9	9	Negative	NA	<25	18-25	18-30	Low risk (0 – 2 points)
L4PS1493	32	LOME	LOME	Togo	NA	Primary school	Single	23	5	2	1	1	0	2	99	1	1	1	88	4	2	3	9	1	Not at all	drawn	0	0.3	0	0.95	1	7.43	0	0.24	Positive	0	>=25	25-35	30-40	Severe risk (8 – 12 points)
L4PS1494	23	LOME	LOME	Togo	NA	None	Single	18	4	3	0	1	0	4	99	2	1	1	3	2	1	2	5	1	Not at all	drawn	1	2752.42	77	-	-	-	0	0.09	Negative	0	<25	18-25	18-30	Moderate risk (3 – 5 points)
L4PS1495	20	LOME	LOME	Other	GHANA	Secondary school	Single	18	5	2	0	1	0	4	99	2	1	1	2	0	0	0	0	0	Not at all	drawn	0	0.15	77	-	-	-	0	0.08	Negative	0	<25	18-25	18-30	Low risk (0 – 2 points)
L4PS1496	30	LOME	LOME	Togo	NA	Primary school	Single	18	6	4	0	1	0	4	99	1	1	1	1	3	0	0	3	1	Not at all	drawn	0	0.15	77	-	-	-	0	0.2	Negative	0	>=25	25-35	30-40	Moderate risk (3 – 5 points)
L4PS1497	39	LOME	LOME	Togo	NA	None	Single	15	7	2	0	1	0	4	99	1	0	1	4	3	0	0	3	1	Not at all	drawn	0	0.14	77	-	-	-	0	0.1	Negative	0	>=25	35-45	30-40	Moderate risk (3 – 5 points)
L4PS1498	36	LOME	LOME	Togo	NA	None	Married and living with husband/sexual partner	19	92	5	0	1	0	4	99	2	1	1	1	2	3	3	8	1	Everyday	drawn	0	0.3	0	2.46	0	0.52	0	0.06	Positive	0	>=25	35-45	30-40	Severe risk (8 – 12 points)
L4PS1499	24	LOME	LOME	Togo	NA	Secondary school	Single	17	6	2	0	1	0	4	99	2	1	1	4	2	1	1	4	1	Less than once per day	drawn	0	0.13	77	-	-	-	0	0.21	Negative	0	<25	18-25	18-30	Moderate risk (3 – 5 points)
L5PS	19	LOME	LOME	Togo	NA	Primary school	Single	16	2	1	0	1	0	4	99	1	1	1	1	2	0	2	4	1	Less than once per day	not drawn	9	9	9	9	9	9	9	9	Negative	NA	<25	18-25	18-30	Moderate risk (3 – 5 points)
L5PS1500	19	LOME	LOME	Other	BENIN	Primary school	Married and living with husband/sexual partner	14	9	3	0	1	1	4	1	1	0	99	88	0	0	0	0	0	Not at all	drawn	0	0.26	0	1.99	1	7.18	0	0.1	Positive	0	<25	18-25	18-30	Low risk (0 – 2 points)
L5PS1501	18	LOME	LOME	Togo	NA	Secondary school	Single	16	3	2	0	1	0	4	99	3	0	1	4	0	0	0	0	0	Not at all	drawn	0	0.19	77	-	-	-	0	0.3	Negative	0	<25	18-25	18-30	Low risk (0 – 2 points)
L5PS1502	25	LOME	LOME	Togo	NA	Secondary school	Single	18	9	3	0	1	0	4	99	1	1	1	88	4	2	1	7	1	Not at all	not drawn	9	9	9	9	9	9	9	9	Negative	NA	>=25	25-35	18-30	High risk (6 – 7 points)
L5PS1503	21	LOME	LOME	Togo	NA	Secondary school	Single	13	12	5	0	1	0	4	99	2	0	2	88	2	0	0	2	0	Less than once per day	drawn	0	0.17	77	-	-	-	0	0.12	Negative	0	<25	18-25	18-30	Low risk (0 – 2 points)
L5PS1504	31	LOME	LOME	Togo	NA	Primary school	Single	14	10	5	0	1	0	4	99	2	0	1	88	4	1	0	5	1	Not at all	drawn	0	0.22	0	0	0	0.18	0	7.0000000000000007E-2	Positive	0	>=25	25-35	30-40	Moderate risk (3 – 5 points)
L5PS1505	45	LOME	LOME	Togo	NA	Secondary school	Single	21	7	3	0	1	0	4	99	1	1	1	88	0	0	0	0	0	Not at all	drawn	0	0.15	77	-	1	6.57	0	0.13	Negative	0	>=25	>=45	>=45	Low risk (0 – 2 points)
L5PS1506	23	LOME	LOME	Togo	NA	Primary school	Single	17	3	2	0	1	0	4	99	1	1	1	1	3	1	0	4	1	Not at all	drawn	0	0.14	77	-	0	0.13	0	0.08	Negative	0	<25	18-25	18-30	Moderate risk (3 – 5 points)
L5PS1507	45	LOME	LOME	Other	GHANA	None	Single	20	7	3	0	1	0	4	99	1	1	99	88	0	0	0	0	0	Not at all	drawn	0	0.27	1	214.64	1	1.1399999999999899	0	0.04	Positive	0	>=25	>=45	>=45	Low risk (0 – 2 points)
L5PS1508	29	LOME	LOME	Togo	NA	Primary school	No answer	16	4	2	0	1	0	4	99	1	1	1	99	2	1	1	4	1	Not at all	drawn	0	0.19	77	-	-	-	0	0.09	Negative	0	>=25	25-35	18-30	Moderate risk (3 – 5 points)
L5PS1509	22	LOME	LOME	Togo	NA	Secondary school	No answer	16	4	1	0	1	0	4	99	2	1	1	4	3	1	1	5	1	Not at all	not drawn	9	9	9	9	9	9	9	9	Negative	NA	<25	18-25	18-30	Moderate risk (3 – 5 points)
L5PS1510	48	LOME	LOME	Togo	NA	Secondary school	No answer	20	2	1	0	1	0	4	99	1	1	1	99	3	0	1	4	1	Not at all	drawn	0	0.18	77	-	-	-	1	1.04	Negative	0	>=25	>=45	>=45	Moderate risk (3 – 5 points)
L5PS1511	32	LOME	LOME	Togo	NA	Primary school	No answer	16	2	2	0	1	0	4	99	1	1	1	99	3	0	1	4	1	Not at all	drawn	0	0.26	1	>1000,00	1	6.87	0	0.14000000000000001	Positive	0	>=25	25-35	30-40	Moderate risk (3 – 5 points)
L5PS1512	18	LOME	LOME	Togo	NA	Primary school	No answer	15	3	3	1	1	0	2	99	2	0	1	4	0	0	0	0	0	Less than once per day	not drawn	9	9	9	9	9	9	9	9	Negative	NA	<25	18-25	18-30	Low risk (0 – 2 points)
L5PS1513	30	LOME	LOME	Togo	NA	Primary school	No answer	14	0	2	0	1	0	4	99	1	1	1	99	2	0	0	2	0	Not at all	not drawn	9	9	9	9	9	9	9	9	Negative	NA	>=25	25-35	30-40	Low risk (0 – 2 points)
L5PS1514	18	LOME	LOME	Togo	NA	Secondary school	Married and living with husband/sexual partner	14	1	2	0	1	0	4	99	2	1	2	2	2	1	1	4	1	Not at all	not drawn	9	9	9	9	9	9	9	9	Negative	NA	<25	18-25	18-30	Moderate risk (3 – 5 points)
L5PS1515	23	LOME	LOME	Togo	NA	None	Married and living with husband/sexual partner	18	48	10	0	1	0	4	99	1	99	1	2	0	0	0	0	0	Not at all	drawn	0	0.21	0	3.15	0	0.12	0	0.13	Positive	0	<25	18-25	18-30	Low risk (0 – 2 points)
L5PS1516	22	LOME	LOME	Togo	NA	Secondary school	Single	21	4	1	0	1	0	4	99	1	1	1	1	0	0	0	0	0	Not at all	drawn	0	0.14	77	-	-	-	0	0.21	Negative	0	<25	18-25	18-30	Low risk (0 – 2 points)
L5PS1517	29	LOME	LOME	Togo	NA	Primary school	Single	18	9	3	0	1	1	4	1	1	0	1	88	0	0	0	0	0	Not at all	not drawn	9	9	9	9	9	9	9	9	Negative	NA	>=25	25-35	18-30	Low risk (0 – 2 points)
L5PS1519	20	LOME	LOME	Togo	NA	Secondary school	Single	16	3	1	0	1	0	4	99	1	1	1	4	0	0	1	1	0	Not at all	drawn	0	0.2	77	-	-	-	0	0.24	Negative	0	<25	18-25	18-30	Low risk (0 – 2 points)
L5PS1520	31	LOME	LOME	Other	GHANA	Primary school	Single	18	15	1	0	1	0	4	99	1	1	1	4	0	0	0	0	0	Not at all	drawn	0	0.52	77	-	-	-	0	0.17	Negative	0	>=25	25-35	30-40	Low risk (0 – 2 points)
L5PS1521	38	LOME	LOME	Togo	NA	None	Single	20	8	3	0	1	0	4	99	1	1	1	88	2	0	1	3	1	Not at all	drawn	0	0.49	77	-	-	-	0	0.13	Negative	0	>=25	35-45	30-40	Moderate risk (3 – 5 points)
L5PS1522	21	LOME	LOME	Togo	NA	Secondary school	Married and living without husband or sexual partner	15	22	2	0	1	0	4	99	2	1	1	3	2	0	2	4	1	Not at all	drawn	0	0.33	77	-	-	-	0	0.25	Negative	0	<25	18-25	18-30	Moderate risk (3 – 5 points)
L5PS1523	29	LOME	LOME	Togo	NA	Primary school	Single	15	13	2	0	1	0	4	99	1	1	1	1	2	1	0	3	1	Not at all	drawn	0	0.16	77	-	-	-	0	0.32	Negative	0	>=25	25-35	18-30	Moderate risk (3 – 5 points)
L5PS1524	29	LOME	LOME	Togo	NA	None	Married and living without husband or sexual partner	14	4	2	0	1	0	4	99	1	99	1	99	2	1	0	3	1	Not at all	drawn	0	0.2	0	2.59	1	3.19	0	0.27	Positive	0	>=25	25-35	18-30	Moderate risk (3 – 5 points)
L5PS1525	18	LOME	LOME	Togo	NA	Secondary school	Single	10	8	2	0	1	0	4	99	2	1	2	3	3	3	2	8	1	Not at all	drawn	0	0.15	77	-	-	-	0	0.22	Negative	0	<25	18-25	18-30	Severe risk (8 – 12 points)
L5PS1527	18	LOME	LOME	Togo	NA	None	Single	14	26	7	0	1	0	4	99	2	1	1	2	2	0	0	2	0	Not at all	drawn	0	0.13	77	-	0	0.09	0	0.09	Negative	0	<25	18-25	18-30	Low risk (0 – 2 points)
L5PS1528	31	LOME	LOME	Togo	NA	None	Married and living without husband or sexual partner	15	9	5	0	1	0	4	99	1	1	1	99	2	0	1	3	1	Not at all	drawn	1	2676.67	77	-	1	9.2799999999999905	0	0.12	Negative	0	>=25	25-35	30-40	Moderate risk (3 – 5 points)
L5PS1529	28	LOME	LOME	Togo	NA	Primary school	Single	18	5	1	0	1	0	4	99	1	99	1	99	0	0	0	0	0	Everyday	not drawn	9	9	9	9	9	9	9	9	Negative	NA	>=25	25-35	18-30	Low risk (0 – 2 points)
L5PS1530	29	LOME	LOME	Togo	NA	Primary school	Single	18	3	2	0	1	0	4	99	2	1	1	2	3	0	2	5	1	Everyday	drawn	0	0.14	77	-	-	-	0	0.09	Negative	0	>=25	25-35	18-30	Moderate risk (3 – 5 points)
L5PS1531	35	LOME	LOME	Togo	NA	Primary school	Single	12	6	3	0	1	0	4	99	1	0	1	4	4	1	4	9	1	Less than once per day	not drawn	9	9	9	9	9	9	9	9	Negative	NA	>=25	35-45	30-40	Severe risk (8 – 12 points)
L5PS1532	40	LOME	LOME	Togo	NA	Secondary school	Single	13	10	3	0	1	0	4	99	1	1	1	99	4	1	4	9	1	Not at all	not drawn	9	9	9	9	9	9	9	9	Negative	NA	>=25	35-45	>=45	Severe risk (8 – 12 points)
L5PS1533	26	LOME	LOME	Togo	NA	None	Single	15	0	0	0	1	0	4	99	1	0	1	4	4	0	3	7	1	Not at all	drawn	0	0.24	77	-	-	-	0	0.1	Negative	0	>=25	25-35	18-30	High risk (6 – 7 points)
L5PS1534	40	LOME	LOME	Togo	NA	Primary school	Single	20	5	2	1	1	0	4	99	4	1	1	4	4	0	0	4	1	Not at all	drawn	0	0.13	77	-	-	-	0	0.05	Negative	0	>=25	35-45	>=45	Moderate risk (3 – 5 points)
L5PS1535	32	LOME	LOME	Togo	NA	Primary school	Single	16	4	1	0	1	0	4	99	1	1	1	3	0	0	0	0	0	Not at all	drawn	0	0.16	1	56.54	1	7.71	0	0.25	Positive	0	>=25	25-35	30-40	Low risk (0 – 2 points)
L5PS1536	31	LOME	LOME	Togo	NA	Secondary school	Single	22	2	3	0	1	0	4	99	1	1	1	3	4	2	4	10	2	Not at all	drawn	0	0.72	77	-	-	-	0	0.11	Negative	0	>=25	25-35	30-40	Severe risk (8 – 12 points)
L5PS1537	35	LOME	LOME	Togo	NA	Primary school	Single	18	10	3	1	1	0	4	99	1	1	1	4	4	3	4	11	2	Not at all	drawn	0	0.13	77	-	-	-	0	0.13	Negative	0	>=25	35-45	30-40	Severe risk (8 – 12 points)
L5PS1538	21	LOME	LOME	Other	GHANA	Secondary school	Married and living with husband/sexual partner	17	4	3	0	1	0	4	99	1	1	1	4	0	0	0	0	0	Not at all	drawn	0	0.14	77	-	-	-	0	0.17	Negative	0	<25	18-25	18-30	Low risk (0 – 2 points)
L5PS1539	20	LOME	LOME	Togo	NA	Secondary school	Single	17	5	3	0	1	0	4	99	1	1	1	88	0	0	0	0	0	Not at all	not drawn	9	9	9	9	9	9	9	9	Negative	NA	<25	18-25	18-30	Low risk (0 – 2 points)
L5PS1540	42	LOME	LOME	Other	GHANA	Secondary school	Single	14	4	3	0	1	0	4	4	1	1	1	1	0	0	0	0	0	Not at all	drawn	0	0.25	0	0	0	0.03	0	0.04	Positive	0	>=25	35-45	>=45	Low risk (0 – 2 points)
L5PS1541	30	LOME	LOME	Togo	NA	Primary school	Single	16	5	5	0	1	0	4	99	1	1	1	4	0	0	0	0	0	Not at all	drawn	0	0.3	77	-	-	-	0	0.05	Positive	0	>=25	25-35	30-40	Low risk (0 – 2 points)
L5PS1542	38	LOME	LOME	Other	BENIN	Secondary school	Single	19	4	3	0	1	0	4	99	1	1	1	99	0	0	0	0	0	Not at all	drawn	0	0.17	77	-	-	-	0	7.0000000000000007E-2	Negative	0	>=25	35-45	30-40	Low risk (0 – 2 points)
L5PS1543	20	LOME	LOME	Togo	NA	Primary school	Single	15	6	1	0	1	0	4	99	1	1	1	1	0	0	0	0	0	Not at all	drawn	0	0.17	77	-	-	-	0	0.23	Negative	0	<25	18-25	18-30	Low risk (0 – 2 points)
L5PS1544	27	LOME	LOME	Other	BENIN	None	Single	16	26	2	0	1	0	4	99	2	1	1	2	0	0	1	1	0	Not at all	not drawn	9	9	9	9	9	9	9	9	Negative	NA	>=25	25-35	18-30	Low risk (0 – 2 points)
L5PS1545	23	LOME	LOME	Other	NIGERIA	Secondary school	Single	14	4	5	0	1	0	4	99	2	1	1	2	2	2	1	5	1	Not at all	not drawn	9	9	9	9	9	9	9	9	Negative	NA	<25	18-25	18-30	Moderate risk (3 – 5 points)
L5PS1548	20	LOME	LOME	Togo	NA	Secondary school	Single	17	27	6	0	1	0	4	99	2	1	1	2	1	0	1	2	0	Not at all	drawn	0	0.14	77	-	-	-	0	0.06	Negative	0	<25	18-25	18-30	Low risk (0 – 2 points)
L5PS1549	23	LOME	LOME	Togo	NA	None	Single	18	4	3	0	1	0	4	99	1	1	1	1	1	0	0	1	0	Not at all	not drawn	9	9	9	9	9	9	9	9	Negative	NA	<25	18-25	18-30	Low risk (0 – 2 points)
L5PS1550	26	LOME	LOME	Togo	NA	None	Married and living without husband or sexual partner	12	5	1	0	1	0	4	99	2	1	1	3	2	1	1	4	1	Not at all	not drawn	9	9	9	9	9	9	9	9	Negative	NA	>=25	25-35	18-30	Moderate risk (3 – 5 points)
L5PS1551	26	LOME	LOME	Togo	NA	Secondary school	Single	18	7	3	0	1	0	4	99	1	1	1	3	2	0	1	3	1	Not at all	drawn	0	0.15	77	-	-	-	0	0.05	Negative	0	>=25	25-35	18-30	Moderate risk (3 – 5 points)
L5PS1552	29	LOME	LOME	Togo	NA	Secondary school	Single	19	6	3	0	1	0	4	99	1	1	1	99	1	1	0	2	0	Not at all	drawn	0	0.25	77	-	-	-	0	0.1	Negative	0	>=25	25-35	18-30	Low risk (0 – 2 points)
L5PS1554	35	LOME	LOME	Togo	NA	Primary school	Single	25	3	2	0	1	0	4	99	1	1	1	1	0	0	0	0	0	Not at all	not drawn	9	9	9	9	9	9	9	9	Negative	NA	>=25	35-45	30-40	Low risk (0 – 2 points)
L5PS1557	20	LOME	LOME	Togo	NA	Secondary school	Single	18	1	1	1	1	0	4	99	1	1	1	2	0	0	0	0	0	Not at all	not drawn	9	9	9	9	9	9	9	9	Negative	NA	<25	18-25	18-30	Low risk (0 – 2 points)
L5PS1558	45	LOME	LOME	Togo	NA	None	Single	18	3	1	0	1	0	4	99	1	1	1	1	2	1	3	6	1	Less than once per day	not drawn	9	9	9	9	9	9	9	9	Negative	NA	>=25	>=45	>=45	High risk (6 – 7 points)
L5PS1559	47	LOME	LOME	Togo	NA	Primary school	Married and living without husband or sexual partner	16	4	3	0	1	0	4	99	1	1	1	99	0	0	0	0	0	Not at all	drawn	0	0.17	1	>1000,00	1	4.3	1	2.14	Positive	0	>=25	>=45	>=45	Low risk (0 – 2 points)
L5PS1560	26	LOME	LOME	Togo	NA	Primary school	Married and living without husband or sexual partner	16	7	2	1	1	1	4	1	1	1	1	99	3	0	1	4	1	Not at all	drawn	0	0.23	77	-	-	-	0	0.1	Negative	0	>=25	25-35	18-30	Moderate risk (3 – 5 points)
L5PS1561	52	LOME	LOME	Togo	NA	Primary school	Single	17	3	1	0	1	0	4	99	1	1	1	1	0	0	0	0	0	Not at all	drawn	0	0.15	77	-	-	-	0	0.06	Negative	0	>=25	>=45	>=45	Low risk (0 – 2 points)
L5PS1562	34	LOME	LOME	Togo	NA	Primary school	Single	18	37	9	0	1	0	4	99	2	1	1	4	4	0	2	6	1	Everyday	drawn	0	0.23	1	12.86	1	4.68	0	0.12	Positive	0	>=25	25-35	30-40	High risk (6 – 7 points)
L5PS1563	21	LOME	LOME	Togo	NA	Secondary school	Single	17	10	5	1	1	0	4	99	2	0	2	2	3	2	2	7	1	Everyday	not drawn	9	9	9	9	9	9	9	9	Negative	NA	<25	18-25	18-30	High risk (6 – 7 points)
L5PS1564	38	LOME	LOME	Other	COTE D'IVOIRE	University	Single	17	9	2	0	1	0	4	99	1	1	1	1	4	1	4	9	1	Not at all	drawn	0	0.15	77	-	-	-	1	1.1100000000000001	Negative	0	>=25	35-45	30-40	Severe risk (8 – 12 points)
L5PS1565	51	LOME	LOME	Togo	NA	Primary school	Single	19	15	4	0	1	0	4	99	1	1	1	99	1	0	0	1	0	Not at all	not drawn	9	9	9	9	9	9	9	9	Negative	NA	>=25	>=45	>=45	Low risk (0 – 2 points)
L5PS1566	37	LOME	LOME	Togo	NA	None	Single	17	3	2	0	1	0	4	99	1	1	1	99	2	0	2	4	1	Not at all	not drawn	9	9	9	9	9	9	9	9	Negative	NA	>=25	35-45	30-40	Moderate risk (3 – 5 points)
L5PS1567	50	LOME	LOME	Togo	NA	None	Single	30	5	1	0	1	0	4	99	1	99	1	99	0	0	0	0	0	Not at all	drawn	0	0.2	0	0	0	0.12	0	0.46	Positive	0	>=25	>=45	>=45	Low risk (0 – 2 points)
L5PS1568	25	LOME	LOME	Togo	NA	Secondary school	Married and living without husband or sexual partner	17	6	3	0	1	0	4	4	1	1	1	99	1	0	1	2	0	Less than once per day	drawn	0	0.34	0	0	0	0.06	0	0.11	Negative	0	>=25	25-35	18-30	Low risk (0 – 2 points)
L5PS1569	45	LOME	LOME	Other	GHANA	Primary school	Married and living without husband or sexual partner	15	4	2	0	1	0	4	99	1	1	1	1	0	0	0	0	0	Not at all	not drawn	9	9	9	9	9	9	9	9	Negative	NA	>=25	>=45	>=45	Low risk (0 – 2 points)
L5PS1570	55	LOME	LOME	Togo	NA	Primary school	Single	25	5	3	0	1	0	4	99	1	1	1	1	0	0	0	0	0	Not at all	drawn	0	0.14	77	-	-	-	0	0.16	Negative	0	>=25	>=45	>=45	Low risk (0 – 2 points)
L5PS1571	33	LOME	LOME	Togo	NA	None	Single	14	2	1	0	1	0	4	99	1	1	1	99	0	0	0	0	0	Not at all	drawn	0	0.23	0	7.7	1	3.95	0	0.3	Positive	0	>=25	25-35	30-40	Low risk (0 – 2 points)
L5PS1572	35	LOME	LOME	Togo	NA	None	Single	18	21	3	0	1	0	4	99	1	1	1	1	4	0	3	7	1	Not at all	drawn	0	0.17	77	-	-	-	0	0.09	Negative	0	>=25	35-45	30-40	High risk (6 – 7 points)
L5PS1573	18	LOME	LOME	Other	MALI	Secondary school	Single	17	1	3	0	1	0	4	99	1	1	1	1	0	0	0	0	0	Not at all	drawn	0	0.17	77	-	-	-	0	0.13	Negative	0	<25	18-25	18-30	Low risk (0 – 2 points)
L5PS1574	37	LOME	LOME	Togo	NA	Secondary school	Married and living with husband/sexual partner	20	3	1	0	1	0	4	99	1	1	1	1	2	0	0	2	0	Not at all	drawn	0	0.18	77	-	-	-	0	0.11	Negative	0	>=25	35-45	30-40	Low risk (0 – 2 points)
L5PS1575	38	LOME	LOME	Togo	NA	Primary school	Married and living without husband or sexual partner	16	5	3	0	1	0	4	99	1	0	1	4	3	3	4	10	2	Not at all	not drawn	9	9	9	9	9	9	9	9	Negative	NA	>=25	35-45	30-40	Severe risk (8 – 12 points)
L5PS1577	20	LOME	LOME	Togo	NA	Primary school	Single	18	2	1	0	1	0	4	99	1	1	1	4	0	1	4	5	1	Less than once per day	drawn	0	0.23	0	0	0	0.18	0	0.15	Positive	0	<25	18-25	18-30	Moderate risk (3 – 5 points)
L5PS1578	32	LOME	LOME	Other	NIGER	Secondary school	Single	24	7	2	0	1	0	1	99	1	1	1	99	1	0	1	2	0	Everyday	drawn	0	0.16	77	-	-	-	0	0.19	Negative	0	>=25	25-35	30-40	Low risk (0 – 2 points)
L5PS1580	40	LOME	LOME	Other	NIGER	Secondary school	Married and living without husband or sexual partner	21	2	1	0	1	0	1	99	1	1	1	99	0	0	0	0	0	Not at all	drawn	0	0.16	77	-	-	-	0	0.1	Negative	0	>=25	35-45	>=45	Low risk (0 – 2 points)
L5PS1581	30	LOME	LOME	Togo	NA	None	Single	17	3	1	0	1	0	4	99	1	1	2	4	1	1	1	3	1	Not at all	not drawn	9	9	9	9	9	9	9	9	Negative	NA	>=25	25-35	30-40	Moderate risk (3 – 5 points)
L5PS1583	35	LOME	LOME	Togo	NA	None	Single	18	21	5	0	1	0	4	99	1	1	1	4	1	0	1	2	0	Not at all	not drawn	9	9	9	9	9	9	9	9	Negative	NA	>=25	35-45	30-40	Low risk (0 – 2 points)
L5PS1584	20	LOME	LOME	Togo	NA	Secondary school	Married and living with husband/sexual partner	14	5	4	0	1	0	4	99	1	1	1	3	0	0	0	0	0	Not at all	drawn	0	0.14	77	-	-	-	0	0.14000000000000001	Negative	0	<25	18-25	18-30	Low risk (0 – 2 points)
L5PS1586	20	LOME	LOME	Other	BENIN	Primary school	Single	18	9	2	0	1	0	4	99	2	1	1	4	0	0	0	0	0	Everyday	not drawn	9	9	9	9	9	9	9	9	Negative	NA	<25	18-25	18-30	Low risk (0 – 2 points)
L5PS1587	23	LOME	LOME	Togo	NA	Secondary school	Single	20	20	4	0	1	0	4	99	2	1	1	4	4	1	1	6	1	Not at all	not drawn	9	9	9	9	9	9	9	9	Negative	NA	<25	18-25	18-30	High risk (6 – 7 points)
L5PS1589	23	LOME	LOME	Other	GHANA	Secondary school	Married and living without husband or sexual partner	17	11	2	1	1	1	1	1	1	1	1	1	2	1	0	3	1	Not at all	not drawn	9	9	9	9	9	9	9	9	Negative	NA	<25	18-25	18-30	Moderate risk (3 – 5 points)
L5PS1590	31	LOME	LOME	Togo	NA	None	Married and living without husband or sexual partner	17	6	3	0	0	0	4	1	1	0	1	1	3	1	0	4	1	Everyday	drawn	0	0.2	1	196.55	1	6.07	0	0.06	Positive	0	>=25	25-35	30-40	Moderate risk (3 – 5 points)
L5PS1591	24	LOME	LOME	Togo	NA	Primary school	Married and living without husband or sexual partner	17	9	2	0	1	0	4	1	4	1	1	1	3	1	0	4	1	Not at all	drawn	0	0.15	77	-	-	-	0	0.21	Negative	0	<25	18-25	18-30	Moderate risk (3 – 5 points)
L5PS1599	23	LOME	LOME	Togo	NA	Primary school	Single	15	1	3	0	1	1	4	1	1	0	1	4	0	0	0	0	0	Less than once per day	not drawn	9	9	9	9	9	9	9	9	Negative	NA	<25	18-25	18-30	Low risk (0 – 2 points)
L6PS1601	28	LOME	LOME	Togo	NA	None	Married and living with husband/sexual partner	18	4	2	0	1	0	4	99	4	0	4	4	0	0	0	0	0	Not at all	drawn	1	6746.77	77	-	-	-	0	0.15	Negative	0	>=25	25-35	18-30	Low risk (0 – 2 points)
L6PS1605	33	LOME	LOME	Togo	NA	Primary school	Single	17	3	1	0	1	0	4	99	2	0	2	2	2	2	1	5	1	Everyday	drawn	0	0.19	77	-	-	-	0	0.11	Negative	0	>=25	25-35	30-40	Moderate risk (3 – 5 points)
L6PS1606	29	LOME	LOME	Other	GHANA	Primary school	Single	17	16	6	0	1	0	4	99	1	1	1	1	2	1	2	5	1	Not at all	not drawn	9	9	9	9	9	9	9	9	Negative	NA	>=25	25-35	18-30	Moderate risk (3 – 5 points)
L6PS1607	24	LOME	LOME	Togo	NA	Primary school	Single	15	5	2	1	1	0	4	99	1	1	1	1	2	1	2	5	1	Less than once per day	drawn	0	0.13	77	-	-	-	0	0.28000000000000003	Negative	0	<25	18-25	18-30	Moderate risk (3 – 5 points)
L6PS1614	18	LOME	LOME	Togo	NA	Primary school	Single	17	8	2	0	1	0	4	99	1	1	1	99	1	1	1	3	1	Not at all	drawn	0	0.13	77	-	-	-	0	0.21	Negative	0	<25	18-25	18-30	Moderate risk (3 – 5 points)
L6PS1618	28	LOME	LOME	Togo	NA	Secondary school	Married and living without husband or sexual partner	18	10	1	0	1	0	4	99	2	1	1	99	3	0	0	3	1	Not at all	not drawn	9	9	9	9	9	9	9	9	Negative	NA	>=25	25-35	18-30	Moderate risk (3 – 5 points)
L6PS1619	50	LOME	LOME	Other	GHANA	None	Single	20	7	1	0	1	0	4	99	1	1	1	1	0	0	0	0	0	Not at all	not drawn	9	9	9	9	9	9	9	9	Negative	NA	>=25	>=45	>=45	Low risk (0 – 2 points)
L6PS1620	23	LOME	LOME	Togo	NA	Secondary school	Single	16	4	3	0	1	0	4	99	1	1	1	1	4	2	3	9	1	Not at all	drawn	0	0.19	77	-	-	-	0	0.11	Negative	0	<25	18-25	18-30	Severe risk (8 – 12 points)
L6PS1621	50	LOME	LOME	Togo	NA	None	Married and living without husband or sexual partner	18	5	2	0	1	0	4	99	1	1	1	99	0	0	0	0	0	Not at all	drawn	0	0.18	77	-	-	-	0	0.1	Negative	0	>=25	>=45	>=45	Low risk (0 – 2 points)
L6PS1622	35	LOME	LOME	Togo	NA	Primary school	Married and living with husband/sexual partner	26	3	2	0	1	0	4	99	1	99	1	1	0	0	0	0	0	Not at all	drawn	0	0.16	77	-	-	-	0	0.11	Negative	0	>=25	35-45	30-40	Low risk (0 – 2 points)
L6PS1623	29	LOME	LOME	Togo	NA	None	Married and living without husband or sexual partner	16	8	2	0	1	0	4	99	1	1	1	1	3	1	1	5	1	Not at all	drawn	0	0.16	77	-	-	-	0	0.96	Negative	0	>=25	25-35	18-30	Moderate risk (3 – 5 points)
L6PS1624	19	LOME	LOME	Togo	NA	Primary school	Single	16	9	4	0	1	0	4	99	1	1	1	1	2	2	2	6	1	Not at all	drawn	0	0.15	77	-	-	-	0	0.12	Negative	0	<25	18-25	18-30	High risk (6 – 7 points)
L6PS1625	33	LOME	LOME	Togo	NA	Secondary school	Married and living without husband or sexual partner	19	6	2	0	1	0	4	99	1	1	1	1	0	0	0	0	0	Not at all	drawn	0	0.18	77	-	-	-	0	7.0000000000000007E-2	Negative	0	>=25	25-35	30-40	Low risk (0 – 2 points)
L6PS1626	30	LOME	LOME	Togo	NA	Primary school	Single	18	4	3	0	1	0	4	99	2	0	2	2	4	0	0	4	1	Not at all	drawn	0	0.16	77	-	-	-	0	0.25	Negative	0	>=25	25-35	30-40	Moderate risk (3 – 5 points)
L6PS1627	18	LOME	LOME	Togo	NA	None	Single	15	5	3	0	1	0	1	1	1	1	1	1	4	0	1	5	1	Less than once per day	not drawn	9	9	9	9	9	9	9	9	Negative	NA	<25	18-25	18-30	Moderate risk (3 – 5 points)
L6PS1628	26	LOME	LOME	Other	NIGERIA	Secondary school	Single	18	20	4	0	1	0	4	99	1	1	1	3	0	0	0	0	0	Not at all	drawn	0	0.12	77	-	-	-	0	0.1	Negative	0	>=25	25-35	18-30	Low risk (0 – 2 points)
L6PS1629	41	LOME	LOME	Togo	NA	None	Single	17	10	5	0	1	0	4	99	1	1	1	99	1	0	0	1	0	Not at all	not drawn	9	9	9	9	9	9	9	9	Negative	NA	>=25	35-45	>=45	Low risk (0 – 2 points)
L6PS1630	37	LOME	LOME	Other	COTE D'IVOIRE	None	Single	8	7	5	0	1	0	4	99	1	1	1	99	0	0	0	0	0	Everyday	drawn	0	0.15	77	-	-	-	0	0.15	Negative	0	>=25	35-45	30-40	Low risk (0 – 2 points)
L6PS1631	45	LOME	LOME	Other	GHANA	None	Married and living without husband or sexual partner	18	12	4	0	1	0	4	99	1	1	1	1	0	0	0	0	0	Not at all	drawn	0	0.23	0	1.66	1	4.32	0	0.06	Positive	0	>=25	>=45	>=45	Low risk (0 – 2 points)
L6PS1632	32	LOME	LOME	Togo	NA	Primary school	Married and living without husband or sexual partner	19	16	4	0	1	0	4	99	1	1	1	99	4	0	0	4	1	Not at all	drawn	0	0.17	77	-	-	-	0	0.09	Negative	0	>=25	25-35	30-40	Moderate risk (3 – 5 points)
L6PS1633	31	LOME	LOME	Togo	NA	Primary school	Single	17	16	4	0	1	0	4	99	1	1	1	4	2	1	2	5	1	Not at all	drawn	0	0.16	77	-	-	-	0	0.15	Negative	0	>=25	25-35	30-40	Moderate risk (3 – 5 points)
L6PS1634	22	LOME	LOME	Togo	NA	Primary school	Single	16	21	3	0	1	0	4	99	1	1	1	4	4	3	4	11	2	Not at all	drawn	0	0.19	77	-	-	-	0	7.0000000000000007E-2	Negative	0	<25	18-25	18-30	Severe risk (8 – 12 points)
L6PS1635	27	LOME	LOME	Togo	NA	Primary school	Single	16	2	1	0	1	0	4	99	1	1	1	4	2	3	2	7	1	Not at all	drawn	0	0.18	77	-	-	-	0	0.12	Negative	0	>=25	25-35	18-30	High risk (6 – 7 points)
L6PS1636	26	LOME	LOME	Togo	NA	Secondary school	Single	15	2	1	0	1	0	4	99	1	1	1	1	1	2	1	4	1	Not at all	drawn	0	0.16	77	-	-	-	0	0.15	Negative	0	>=25	25-35	18-30	Moderate risk (3 – 5 points)
L6PS1637	25	LOME	LOME	Other	NIGERIA	Secondary school	Single	19	6	2	0	1	0	4	1	1	1	1	3	1	2	0	3	1	Not at all	not drawn	9	9	9	9	9	9	9	9	Negative	NA	>=25	25-35	18-30	Moderate risk (3 – 5 points)
L6PS1638	25	LOME	LOME	Togo	NA	None	Married and living without husband or sexual partner	18	10	3	0	1	0	4	99	1	1	1	1	3	0	1	4	1	Not at all	drawn	0	0.18	77	-	-	-	0	0.12	Negative	0	>=25	25-35	18-30	Moderate risk (3 – 5 points)
L6PS1639	40	LOME	LOME	Other	GHANA	None	Married and living with husband/sexual partner	17	7	6	0	1	0	4	99	2	0	1	2	4	0	0	4	1	Not at all	drawn	0	0.14	77	-	-	-	0	0.08	Negative	0	>=25	35-45	>=45	Moderate risk (3 – 5 points)
L6PS1640	32	LOME	LOME	Togo	NA	None	Single	17	4	3	0	1	0	4	99	1	1	1	1	0	0	0	0	0	Less than once per day	drawn	0	0.16	77	-	-	-	0	0.1	Negative	0	>=25	25-35	30-40	Low risk (0 – 2 points)
L6PS1641	30	LOME	LOME	Togo	NA	Primary school	Single	15	10	3	0	1	0	4	99	1	99	1	1	3	3	3	9	1	Not at all	drawn	0	0.14	77	-	-	-	0	0.12	Negative	0	>=25	25-35	30-40	Severe risk (8 – 12 points)
L6PS1642	55	LOME	LOME	Other	GHANA	Primary school	Married and living without husband or sexual partner	16	8	4	0	1	0	4	99	1	1	1	99	3	0	1	4	1	Everyday	drawn	0	0.15	77	-	-	-	0	0.13	Negative	0	>=25	>=45	>=45	Moderate risk (3 – 5 points)
L6PS1643	37	LOME	LOME	Other	BENIN	Primary school	Single	17	31	4	0	1	0	4	99	1	1	1	3	3	3	3	9	1	Everyday	drawn	1	6302.49	0	0	1	8.9	0	0.1	Positive	0	>=25	35-45	30-40	Severe risk (8 – 12 points)
L6PS1644	27	LOME	LOME	Togo	NA	None	Single	18	8	2	1	0	0	4	99	1	1	1	88	3	1	0	4	1	Not at all	drawn	0	0.16	77	-	-	-	0	0.08	Negative	0	>=25	25-35	18-30	Moderate risk (3 – 5 points)
L6PS1645	31	LOME	LOME	Other	NIGERIA	Secondary school	Single	16	6	3	0	1	0	4	99	2	1	1	4	0	1	1	2	0	Less than once per day	not drawn	9	9	9	9	9	9	9	9	Negative	NA	>=25	25-35	30-40	Low risk (0 – 2 points)
L6PS1646	27	LOME	LOME	Togo	NA	Secondary school	Married and living with husband/sexual partner	15	13	3	0	1	0	4	99	2	1	1	4	1	0	0	1	0	Not at all	drawn	0	0.15	77	-	-	-	0	0.12	Negative	0	>=25	25-35	18-30	Low risk (0 – 2 points)
L6PS1647	24	LOME	LOME	Togo	NA	Secondary school	Single	15	7	3	0	1	0	4	99	1	1	1	1	0	0	0	0	0	Not at all	drawn	0	0.14	77	-	-	-	0	0.11	Negative	0	<25	18-25	18-30	Low risk (0 – 2 points)
L6PS1648	34	LOME	LOME	Togo	NA	None	Married and living without husband or sexual partner	17	10	1	0	1	0	4	99	1	99	1	1	0	0	0	0	0	Not at all	drawn	0	0.16	77	-	-	-	0	0.1	Negative	0	>=25	25-35	30-40	Low risk (0 – 2 points)
L6PS1649	34	LOME	LOME	Togo	NA	None	Married and living without husband or sexual partner	20	8	3	0	1	0	4	99	2	1	1	99	4	1	0	5	1	Less than once per day	drawn	0	0.23	1	222.27	1	5.99	1	4.05	Positive	0	>=25	25-35	30-40	Moderate risk (3 – 5 points)
L6PS1650	37	LOME	LOME	Other	BENIN	None	Single	19	31	2	1	1	0	3	99	2	1	1	2	1	1	1	3	1	Not at all	drawn	0	0.11	77	-	-	-	0	0.11	Negative	0	>=25	35-45	30-40	Moderate risk (3 – 5 points)
L6PS1651	37	LOME	LOME	Other	NIGERIA	Secondary school	Married and living without husband or sexual partner	14	1	1	0	1	0	4	99	1	1	1	99	2	0	0	2	0	Not at all	drawn	0	0.23	1	>1000,00	1	7.58	0	0.05	Positive	0	>=25	35-45	30-40	Low risk (0 – 2 points)
L6PS1652	20	LOME	LOME	Togo	NA	Secondary school	Single	16	36	3	1	1	0	1	99	2	1	1	2	4	2	2	8	1	Not at all	drawn	0	0.13	77	-	-	-	0	0.06	Negative	0	<25	18-25	18-30	Severe risk (8 – 12 points)
L6PS1653	26	LOME	LOME	Togo	NA	None	Married and living without husband or sexual partner	16	9	2	0	1	0	4	99	2	1	1	99	4	0	0	4	1	Not at all	drawn	0	0.13	77	-	-	-	0	0.36	Negative	0	>=25	25-35	18-30	Moderate risk (3 – 5 points)
L6PS1654	30	LOME	LOME	Togo	NA	None	Single	16	7	1	0	1	0	4	99	1	1	1	88	1	1	0	2	0	Not at all	drawn	0	0.13	77	-	-	-	0	0.21	Negative	0	>=25	25-35	30-40	Low risk (0 – 2 points)
L6PS1658	25	LOME	LOME	Togo	NA	Primary school	Single	13	4	3	0	1	0	4	99	2	1	1	3	3	1	0	4	1	Not at all	not drawn	9	9	9	9	9	9	9	9	Negative	NA	>=25	25-35	18-30	Moderate risk (3 – 5 points)
L6PS1661	19	LOME	LOME	Togo	NA	Secondary school	Single	15	6	4	1	1	0	4	99	2	0	1	4	2	2	1	5	1	Less than once per day	drawn	0	0.17	77	-	-	-	0	0.14000000000000001	Negative	0	<25	18-25	18-30	Moderate risk (3 – 5 points)
L6PS1662	45	LOME	LOME	Other	NIGERIA	None	Single	18	2	2	0	1	0	4	99	1	1	1	99	0	0	0	0	0	Not at all	drawn	0	0.28	0	1.17	1	3.17	0	0.16	Positive	0	>=25	>=45	>=45	Low risk (0 – 2 points)
L6PS1663	30	LOME	LOME	Togo	NA	Secondary school	Single	15	8	1	0	1	0	4	99	1	1	1	88	0	0	0	0	0	Not at all	drawn	0	0.17	77	-	-	-	0	0.09	Negative	0	>=25	25-35	30-40	Low risk (0 – 2 points)
L6PS1664	38	LOME	LOME	Other	GHANA	None	Single	25	10	3	0	1	0	4	99	2	1	2	2	2	2	2	6	1	Not at all	not drawn	9	9	9	9	9	9	9	9	Negative	NA	>=25	35-45	30-40	High risk (6 – 7 points)
L6PS1666	36	LOME	LOME	Togo	NA	None	Single	17	21	4	0	0	0	4	1	4	88	1	1	1	2	2	5	1	Not at all	drawn	0	0.17	77	-	-	-	1	13.98	Negative	0	>=25	35-45	30-40	Moderate risk (3 – 5 points)
L6PS1667	40	LOME	LOME	Togo	NA	None	Single	17	3	2	0	1	0	4	99	1	1	1	88	0	0	0	0	0	Not at all	drawn	0	0.67	0	2.14	1	7.56	0	0.44	Negative	0	>=25	35-45	>=45	Low risk (0 – 2 points)
L6PS1668	29	LOME	LOME	Togo	NA	None	Married and living without husband or sexual partner	18	6	2	0	1	1	4	1	2	1	1	99	4	3	3	10	2	Not at all	drawn	0	0.19	77	-	-	-	0	0.11	Negative	0	>=25	25-35	18-30	Severe risk (8 – 12 points)
L6PS1669	28	LOME	LOME	Togo	NA	Primary school	Single	19	7	1	0	1	0	1	99	1	1	1	99	0	0	0	0	0	Not at all	drawn	0	0.2	0	2.3199999999999901	1	2.08	0	0.1	Negative	0	>=25	25-35	18-30	Low risk (0 – 2 points)
L6PS1671	19	LOME	LOME	Togo	NA	Secondary school	Single	16	35	4	0	1	0	4	99	1	1	1	88	3	1	0	4	1	Not at all	drawn	0	0.19	1	28.66	1	2.81	0	0.12	Positive	0	<25	18-25	18-30	Moderate risk (3 – 5 points)
L6PS1672	25	LOME	LOME	Togo	NA	Primary school	Married and living without husband or sexual partner	13	7	1	0	1	0	4	99	2	1	1	99	1	0	0	1	0	Not at all	drawn	0	0.28	0	2.0699999999999901	0	0.73	0	0.27	Positive	0	>=25	25-35	18-30	Low risk (0 – 2 points)
L6PS1673	42	LOME	LOME	Togo	NA	None	Single	18	5	1	0	1	0	4	99	1	1	1	1	0	0	0	0	0	Not at all	drawn	0	0.17	77	-	-	-	0	0.33	Negative	0	>=25	35-45	>=45	Low risk (0 – 2 points)
L6PS1674	25	LOME	LOME	Other	NIGERIA	Secondary school	Single	20	13	8	0	1	0	4	99	1	1	1	88	0	0	0	0	0	Not at all	drawn	0	0.16	77	-	-	-	0	0.18	Negative	0	>=25	25-35	18-30	Low risk (0 – 2 points)
L6PS1676	39	LOME	LOME	Togo	NA	None	Single	17	11	3	0	1	0	1	99	1	1	1	1	1	0	1	2	0	Less than once per day	drawn	0	0.16	77	-	-	-	0	7.0000000000000007E-2	Negative	0	>=25	35-45	30-40	Low risk (0 – 2 points)
L6PS1677	23	LOME	LOME	Togo	NA	Primary school	Single	15	11	1	0	1	0	4	99	1	1	1	1	2	1	2	5	1	Not at all	drawn	0	0.12	77	-	-	-	0	0.54	Negative	0	<25	18-25	18-30	Moderate risk (3 – 5 points)
L6PS1678	28	LOME	LOME	Togo	NA	Primary school	Single	16	70	3	0	1	0	4	99	1	1	1	1	4	1	1	6	1	Less than once per day	not drawn	9	9	9	9	9	9	9	9	Negative	NA	>=25	25-35	18-30	High risk (6 – 7 points)
L6PS1679	37	LOME	LOME	Other	NIGERIA	Secondary school	Single	17	6	2	0	1	0	4	99	1	1	1	99	2	1	1	4	1	Not at all	not drawn	9	9	9	9	9	9	9	9	Negative	NA	>=25	35-45	30-40	Moderate risk (3 – 5 points)
L6PS1680	32	LOME	LOME	Togo	NA	Primary school	Single	18	11	6	0	1	0	4	99	1	1	1	1	4	1	1	6	1	Not at all	not drawn	9	9	9	9	9	9	9	9	Negative	NA	>=25	25-35	30-40	High risk (6 – 7 points)
L6PS1681	33	LOME	LOME	Togo	NA	None	Single	15	52	4	0	1	0	4	99	1	1	1	88	0	0	0	0	0	Not at all	drawn	0	0.15	77	-	-	-	0	0.68	Negative	0	>=25	25-35	30-40	Low risk (0 – 2 points)
L6PS1682	39	LOME	LOME	Other	GHANA	University	Married and living without husband or sexual partner	21	35	10	0	1	0	4	99	1	1	1	4	0	0	0	0	0	Not at all	drawn	0	0.15	0	3.5	1	1.04	0	7.0000000000000007E-2	Positive	0	>=25	35-45	30-40	Low risk (0 – 2 points)
L6PS1683	30	LOME	LOME	Togo	NA	University	Single	17	6	1	0	1	0	4	99	2	1	1	2	1	0	0	1	0	Not at all	drawn	0	0.14	77	-	-	-	0	0.09	Negative	0	>=25	25-35	30-40	Low risk (0 – 2 points)
L6PS169	27	LOME	LOME	Togo	NA	None	Single	16	5	2	0	1	0	4	99	1	1	1	1	3	3	2	8	1	Not at all	not drawn	9	9	9	9	9	9	9	9	Negative	NA	>=25	25-35	18-30	Severe risk (8 – 12 points)
L7	28	LOME	LOME	Togo	NA	Primary school	Married and living without husband or sexual partner	15	3	3	0	1	1	4	1	1	1	1	99	3	0	0	3	1	Not at all	not drawn	9	9	9	9	9	9	9	9	Negative	NA	>=25	25-35	18-30	Moderate risk (3 – 5 points)
L7PS	27	LOME	LOME	Togo	NA	Secondary school	Single	17	55	3	1	1	0	4	99	1	1	1	2	3	3	3	9	1	Everyday	not drawn	9	9	9	9	9	9	9	9	Negative	NA	>=25	25-35	18-30	Severe risk (8 – 12 points)
L7PS1701	24	LOME	LOME	Togo	NA	Primary school	Single	19	21	3	0	1	0	4	99	2	1	1	3	1	0	0	1	0	Not at all	drawn	0	0.19	77	-	-	-	0	0.12	Negative	0	<25	18-25	18-30	Low risk (0 – 2 points)
L7PS1706	27	LOME	LOME	Togo	NA	Primary school	Single	25	7	1	0	1	0	4	99	1	1	1	1	4	3	3	10	2	Not at all	not drawn	9	9	9	9	9	9	9	9	Negative	NA	>=25	25-35	18-30	Severe risk (8 – 12 points)
L7PS1707	22	LOME	LOME	Togo	NA	None	Married and living with husband/sexual partner	17	4	2	0	1	0	4	99	1	1	1	1	3	1	0	4	1	Not at all	drawn	0	0.19	77	-	-	-	0	0.14000000000000001	Negative	0	<25	18-25	18-30	Moderate risk (3 – 5 points)
L7PS1709	32	LOME	LOME	Togo	NA	Secondary school	Single	19	2	2	0	1	0	4	99	1	1	1	1	0	0	0	0	0	Not at all	drawn	0	0.16	77	-	-	-	0	0.08	Negative	0	>=25	25-35	30-40	Low risk (0 – 2 points)
L7PS1710	40	LOME	LOME	Togo	NA	Primary school	Single	16	9	2	0	1	0	4	99	1	1	1	88	0	0	0	0	0	Not at all	not drawn	9	9	9	9	9	9	9	9	Negative	NA	>=25	35-45	>=45	Low risk (0 – 2 points)
L7PS1711	30	LOME	LOME	Togo	NA	Primary school	Single	18	19	3	0	0	0	4	99	1	88	1	1	2	2	1	5	1	Not at all	not drawn	9	9	9	9	9	9	9	9	Negative	NA	>=25	25-35	30-40	Moderate risk (3 – 5 points)
L7PS1715	40	LOME	LOME	Togo	NA	Primary school	Married and living without husband or sexual partner	17	19	4	0	1	0	4	99	2	1	1	2	1	0	1	2	0	Not at all	not drawn	9	9	9	9	9	9	9	9	Positive	NA	>=25	35-45	>=45	Low risk (0 – 2 points)
L7PS1717	22	LOME	LOME	Togo	NA	None	Single	16	4	4	1	1	0	4	99	4	1	1	2	3	2	0	5	1	Not at all	drawn	0	0.2	77	-	-	-	0	0.05	Negative	0	<25	18-25	18-30	Moderate risk (3 – 5 points)
L7PS1718	27	LOME	LOME	Togo	NA	Primary school	Married and living with husband/sexual partner	13	24	4	0	1	0	4	99	2	0	1	4	1	0	0	1	0	Not at all	not drawn	9	9	9	9	9	9	9	9	Positive	NA	>=25	25-35	18-30	Low risk (0 – 2 points)
L7PS1719	60	LOME	LOME	Togo	NA	Secondary school	Single	17	2	1	0	1	0	4	99	2	0	1	4	3	2	3	8	1	Not at all	drawn	0	0.17	77	-	-	-	0	0.09	Negative	0	>=25	>=45	>=45	Severe risk (8 – 12 points)
L7PS1721	20	LOME	LOME	Togo	NA	Secondary school	Single	16	7	3	0	1	0	4	99	1	1	3	2	1	1	0	2	0	Not at all	drawn	0	0.17	77	-	-	-	0	0.1	Negative	0	<25	18-25	18-30	Low risk (0 – 2 points)
L7PS1723	18	LOME	LOME	Togo	NA	Primary school	Single	13	8	1	1	1	0	4	99	1	0	2	1	1	1	1	3	1	Not at all	drawn	0	0.17	77	-	-	-	0	0.24	Negative	0	<25	18-25	18-30	Moderate risk (3 – 5 points)
L7PS1724	20	LOME	LOME	Other	NIGERIA	Secondary school	Single	15	2	1	0	1	0	4	99	1	1	1	2	3	1	0	4	1	Not at all	drawn	0	0.14	77	-	-	-	0	0.11	Negative	0	<25	18-25	18-30	Moderate risk (3 – 5 points)
L7PS1725	35	LOME	LOME	Togo	NA	Primary school	Single	16	10	1	0	1	0	4	99	1	1	1	99	1	0	0	1	0	Not at all	drawn	0	0.26	0	6.08	1	5.6	0	0.35	Positive	0	>=25	35-45	30-40	Low risk (0 – 2 points)
L7PS1727	24	LOME	LOME	Togo	NA	Primary school	Married and living with husband/sexual partner	17	39	1	0	1	0	4	99	2	99	1	4	1	1	1	3	1	Not at all	drawn	0	0.16	77	-	-	-	0	0.1	Negative	0	<25	18-25	18-30	Moderate risk (3 – 5 points)
L7PS1729	45	LOME	LOME	Togo	NA	Primary school	Single	17	5	0	0	1	0	4	99	1	1	1	99	4	2	4	10	2	Not at all	not drawn	9	9	9	9	9	9	9	9	Negative	NA	>=25	>=45	>=45	Severe risk (8 – 12 points)
L7PS1731	47	LOME	LOME	Togo	NA	Secondary school	Single	17	12	3	0	1	0	4	99	1	1	1	99	1	0	1	2	0	Not at all	drawn	0	0.16	77	-	-	-	0	0.11	Negative	0	>=25	>=45	>=45	Low risk (0 – 2 points)
L7PS1732	21	LOME	LOME	Togo	NA	Secondary school	Single	11	6	3	0	1	0	4	99	1	1	1	3	0	0	0	0	0	Less than once per day	drawn	0	0.16	77	-	-	-	0	0.09	Negative	0	<25	18-25	18-30	Low risk (0 – 2 points)
L7PS1737	19	LOME	LOME	Other	BENIN	Secondary school	Single	18	16	3	0	1	0	4	2	1	99	1	1	2	2	1	5	1	Not at all	drawn	0	0.18	77	-	-	-	0	0.11	Negative	0	<25	18-25	18-30	Moderate risk (3 – 5 points)
L7PS1740	25	LOME	LOME	Togo	NA	Secondary school	Single	18	11	3	1	1	1	4	2	2	1	1	4	3	0	0	3	1	Less than once per day	drawn	0	0.37	0	0	1	7.17	0	0.08	Positive	0	>=25	25-35	18-30	Moderate risk (3 – 5 points)
L7PS1741	38	LOME	LOME	Other	GHANA	None	Single	20	12	9	0	1	0	4	99	1	1	1	1	3	1	0	4	1	Not at all	drawn	0	0.19	77	-	-	-	0	0.09	Negative	0	>=25	35-45	30-40	Moderate risk (3 – 5 points)
L7PS1742	29	LOME	LOME	Togo	NA	Primary school	Single	19	4	1	0	1	0	4	99	1	99	1	1	0	0	0	0	0	Not at all	drawn	0	0.13	77	-	-	-	0	0.08	Negative	0	>=25	25-35	18-30	Low risk (0 – 2 points)
L7PS1743	31	LOME	LOME	Togo	NA	Primary school	Single	17	1	3	0	1	0	4	99	1	1	1	1	3	0	0	3	1	Not at all	drawn	0	0.12	77	-	-	-	0	0.21	Negative	0	>=25	25-35	30-40	Moderate risk (3 – 5 points)
L7PS1744	27	LOME	LOME	Togo	NA	Secondary school	Single	18	1	1	0	1	0	4	99	1	1	1	1	0	0	0	0	0	Not at all	drawn	0	0.15	77	-	-	-	0	0.12	Negative	0	>=25	25-35	18-30	Low risk (0 – 2 points)
L7PS1745	22	LOME	LOME	Togo	NA	Secondary school	Single	15	5	1	0	0	0	1	99	1	1	1	1	0	0	0	0	0	Less than once per day	drawn	0	0.16	77	-	-	-	0	0.2	Negative	0	<25	18-25	18-30	Low risk (0 – 2 points)
L7PS1746	47	LOME	LOME	Togo	NA	Primary school	Single	19	5	3	0	1	0	4	99	1	99	1	1	0	0	0	0	0	Not at all	not drawn	9	9	9	9	9	9	9	9	Negative	NA	>=25	>=45	>=45	Low risk (0 – 2 points)
L7PS1747	26	LOME	LOME	Togo	NA	None	Married and living with husband/sexual partner	19	5	5	0	1	0	4	99	1	0	1	3	3	1	0	4	1	Less than once per day	not drawn	9	9	9	9	9	9	9	9	Negative	NA	>=25	25-35	18-30	Moderate risk (3 – 5 points)
L7PS1749	25	LOME	LOME	Other	NIGER	Primary school	Married and living with husband/sexual partner	20	6	3	0	1	0	4	99	1	1	1	4	4	3	0	7	1	Less than once per day	drawn	0	0.23	77	-	-	-	0	0.12	Negative	0	>=25	25-35	18-30	High risk (6 – 7 points)
L7PS1753	25	LOME	LOME	Togo	NA	Secondary school	Single	18	3	0	0	1	0	4	99	1	1	1	1	2	1	0	3	1	Less than once per day	not drawn	9	9	9	9	9	9	9	9	Negative	NA	>=25	25-35	18-30	Moderate risk (3 – 5 points)
L7PS1754	27	LOME	LOME	Togo	NA	None	Married and living without husband or sexual partner	15	1	0	0	1	0	4	99	1	1	1	1	0	0	0	0	0	Not at all	not drawn	9	9	9	9	9	9	9	9	Negative	NA	>=25	25-35	18-30	Low risk (0 – 2 points)
L7PS1755	27	LOME	LOME	Togo	NA	None	Single	17	1	2	0	1	0	4	99	1	1	1	4	0	0	0	0	0	Not at all	drawn	0	0.22	0	0.02	0	0.16	0	0.12	Positive	0	>=25	25-35	18-30	Low risk (0 – 2 points)
L7PS1756	27	LOME	LOME	Togo	NA	Secondary school	Single	16	0	0	0	1	0	2	99	2	1	2	2	0	0	0	0	0	Not at all	drawn	0	0.14	77	-	-	-	0	0.09	Negative	0	>=25	25-35	18-30	Low risk (0 – 2 points)
L7PS1757	20	LOME	LOME	Togo	NA	Secondary school	Single	14	7	2	1	1	0	4	99	2	99	2	2	4	3	3	10	2	Not at all	drawn	0	0.14	77	-	-	-	0	0.08	Negative	0	<25	18-25	18-30	Severe risk (8 – 12 points)
L7PS1758	26	LOME	LOME	Togo	NA	None	Single	15	1	0	0	1	0	4	99	2	99	99	88	0	0	0	0	0	Not at all	not drawn	9	9	9	9	9	9	9	9	Negative	NA	>=25	25-35	18-30	Low risk (0 – 2 points)
L7PS1760	26	LOME	LOME	Togo	NA	Primary school	Married and living without husband or sexual partner	17	37	1	0	1	1	4	4	2	1	1	4	3	0	0	3	1	Less than once per day	drawn	0	0.18	77	-	-	-	0	0.1	Negative	0	>=25	25-35	18-30	Moderate risk (3 – 5 points)
L7PS1761	25	LOME	LOME	Togo	NA	Primary school	Married and living without husband or sexual partner	19	2	2	0	1	0	4	99	2	1	1	99	0	0	0	0	0	Not at all	drawn	0	0.16	77	-	-	-	0	7.0000000000000007E-2	Negative	0	>=25	25-35	18-30	Low risk (0 – 2 points)
L7PS1762	18	LOME	LOME	Togo	NA	Secondary school	Single	10	4	1	0	1	0	4	99	2	1	2	2	0	1	3	4	1	Not at all	drawn	0	0.14	77	-	-	-	0	0.24	Negative	0	<25	18-25	18-30	Moderate risk (3 – 5 points)
L7PS1763	29	LOME	LOME	Togo	NA	Secondary school	Single	14	3	2	0	1	0	4	99	1	0	1	2	1	1	0	2	0	Not at all	drawn	0	0.16	77	-	-	-	0	0.09	Negative	0	>=25	25-35	18-30	Low risk (0 – 2 points)
L7PS1764	20	LOME	LOME	Togo	NA	Secondary school	Single	18	3	2	0	1	0	4	99	2	1	2	3	3	0	0	3	1	Not at all	drawn	0	0.15	77	-	-	-	0	0.25	Negative	0	<25	18-25	18-30	Moderate risk (3 – 5 points)
L7PS1766	37	LOME	LOME	Togo	NA	Primary school	No answer	18	7	3	0	1	0	4	99	2	1	1	3	3	0	1	4	1	Not at all	not drawn	9	9	9	9	9	9	9	9	Negative	NA	>=25	35-45	30-40	Moderate risk (3 – 5 points)
L7PS1771	35	LOME	LOME	Togo	NA	Secondary school	Married and living without husband or sexual partner	15	7	3	1	1	0	1	99	1	1	1	1	2	0	0	2	0	Less than once per day	drawn	0	0.15	77	-	-	-	0	7.0000000000000007E-2	Negative	0	>=25	35-45	30-40	Low risk (0 – 2 points)
L7PS1772	27	LOME	LOME	Togo	NA	None	Single	18	5	3	0	1	0	4	99	1	1	1	99	0	0	0	0	0	Not at all	drawn	0	0.13	77	-	-	-	0	0.33	Negative	0	>=25	25-35	18-30	Low risk (0 – 2 points)
L7PS1773	34	LOME	LOME	Togo	NA	Secondary school	Single	18	2	1	0	1	0	4	4	1	1	2	2	0	0	0	0	0	Not at all	drawn	0	0.2	77	-	-	-	0	0.28000000000000003	Negative	0	>=25	25-35	30-40	Low risk (0 – 2 points)
L7PS1774	25	LOME	LOME	Togo	NA	Secondary school	Single	22	10	0	0	1	0	4	99	1	1	1	1	1	0	1	2	0	Not at all	drawn	0	0.17	77	-	-	-	0	0.1	Negative	0	>=25	25-35	18-30	Low risk (0 – 2 points)
L7PS1775	22	LOME	LOME	Other	NIGERIA	Secondary school	Single	20	6	3	0	1	0	4	4	1	1	1	1	0	0	0	0	0	Not at all	drawn	0	0.18	77	-	-	-	0	0.53	Negative	0	<25	18-25	18-30	Low risk (0 – 2 points)
L7PS1779	21	LOME	LOME	Togo	NA	Primary school	Single	10	24	7	1	1	0	1	99	2	1	1	99	2	1	0	3	1	Everyday	drawn	0	0.15	77	-	-	-	0	0.09	Negative	0	<25	18-25	18-30	Moderate risk (3 – 5 points)
L7PS1781	32	LOME	LOME	Other	LIBERIA	Primary school	Single	17	25	2	0	1	0	4	99	4	1	1	88	1	1	1	3	1	Not at all	drawn	1	6094.03	77	-	-	-	0	0.09	Negative	0	>=25	25-35	30-40	Moderate risk (3 – 5 points)
L7PS1782	38	LOME	LOME	Togo	NA	None	Married and living without husband or sexual partner	17	7	1	0	1	0	4	99	2	99	1	88	1	2	2	5	1	Not at all	drawn	1	1	0	4.2	1	7.1	0	0.09	Positive	0	>=25	35-45	30-40	Moderate risk (3 – 5 points)
L7PS1783	21	LOME	LOME	Togo	NA	Primary school	Single	16	14	3	0	1	0	4	99	2	1	1	3	4	2	1	7	1	Less than once per day	drawn	0	0.15	77	-	-	-	0	0.49	Negative	0	<25	18-25	18-30	High risk (6 – 7 points)
L7PS1866	22	LOME	LOME	Togo	NA	Secondary school	No answer	18	9	3	0	1	0	4	99	1	1	1	4	1	0	1	2	0	Not at all	drawn	0	0.13	77	-	-	-	0	0.21	Negative	0	<25	18-25	18-30	Low risk (0 – 2 points)
L8PS1800	24	LOME	LOME	Togo	NA	Secondary school	Single	20	5	3	0	1	0	4	99	1	1	1	88	3	0	0	3	1	Everyday	drawn	0	0.34	0	0	0	0.15	0	0.05	Positive	0	<25	18-25	18-30	Moderate risk (3 – 5 points)
L8PS1804	35	LOME	LOME	Togo	NA	None	Single	16	15	2	0	1	0	4	99	2	1	2	3	0	0	0	0	0	Not at all	not drawn	9	9	9	9	9	9	9	9	Negative	NA	>=25	35-45	30-40	Low risk (0 – 2 points)
L8PS1807	40	LOME	LOME	Togo	NA	Primary school	Single	17	3	1	0	1	0	4	99	1	1	1	1	0	0	0	0	0	Less than once per day	not drawn	9	9	9	9	9	9	9	9	Negative	NA	>=25	35-45	>=45	Low risk (0 – 2 points)
L8PS1808	18	LOME	LOME	Other	BURKINA FASO	Primary school	Single	17	6	3	0	1	0	4	99	1	1	1	3	0	0	0	0	0	Not at all	not drawn	9	9	9	9	9	9	9	9	Negative	NA	<25	18-25	18-30	Low risk (0 – 2 points)
L8PS1816	28	LOME	LOME	Other	GHANA	Primary school	Married and living with husband/sexual partner	17	6	3	0	0	1	4	99	1	1	1	1	3	2	1	6	1	Less than once per day	not drawn	9	9	9	9	9	9	9	9	Negative	NA	>=25	25-35	18-30	High risk (6 – 7 points)
L8PS1820	32	LOME	LOME	Togo	NA	Primary school	Single	20	6	5	0	1	0	4	2	1	99	1	1	1	1	0	2	0	Not at all	not drawn	9	9	9	9	9	9	9	9	Negative	NA	>=25	25-35	30-40	Low risk (0 – 2 points)
L8PS1821	25	LOME	LOME	Togo	NA	None	Single	18	11	4	0	1	0	4	2	1	99	1	1	3	1	0	4	1	Not at all	drawn	0	0.22	77	-	-	-	0	0.22	Negative	0	>=25	25-35	18-30	Moderate risk (3 – 5 points)
L8PS1822	27	LOME	LOME	Togo	NA	None	Single	20	6	3	0	1	0	4	99	1	1	1	1	1	0	0	1	0	Not at all	not drawn	9	9	9	9	9	9	9	9	Negative	NA	>=25	25-35	18-30	Low risk (0 – 2 points)
L8PS1823	24	LOME	LOME	Togo	NA	None	Single	16	8	5	0	1	0	4	99	2	0	2	2	3	0	2	5	1	Not at all	drawn	0	0.14	77	-	-	-	0	0.09	Negative	0	<25	18-25	18-30	Moderate risk (3 – 5 points)
L8PS1824	30	LOME	LOME	Togo	NA	Secondary school	Single	18	8	3	0	1	0	4	99	1	1	1	3	2	1	1	4	1	Not at all	drawn	0	0.12	77	-	-	-	0	0.11	Negative	0	>=25	25-35	30-40	Moderate risk (3 – 5 points)
L8PS1825	21	LOME	LOME	Togo	NA	None	Single	19	11	4	0	1	0	4	99	4	1	1	1	1	1	1	3	1	Not at all	drawn	0	0.14	77	-	-	-	0	7.0000000000000007E-2	Negative	0	<25	18-25	18-30	Moderate risk (3 – 5 points)
L8PS1826	32	LOME	LOME	Other	GHANA	Primary school	Single	18	11	2	0	1	0	4	99	1	1	1	1	0	0	0	0	0	Not at all	drawn	0	0.25	0	0.16	1	4.75	0	0.06	Positive	0	>=25	25-35	30-40	Low risk (0 – 2 points)
L8PS1827	42	LOME	LOME	Togo	NA	Secondary school	Single	16	5	3	0	1	0	4	99	1	1	1	99	0	0	0	0	0	Not at all	not drawn	9	9	9	9	9	9	9	9	Negative	NA	>=25	35-45	>=45	Low risk (0 – 2 points)
L8PS1829	32	LOME	LOME	Togo	NA	Secondary school	Single	18	5	2	0	1	0	4	99	1	1	1	1	0	0	0	0	0	Not at all	drawn	0	0.13	77	-	-	-	0	0.14000000000000001	Negative	0	>=25	25-35	30-40	Low risk (0 – 2 points)
L8PS1832	28	LOME	LOME	Togo	NA	Primary school	Single	20	16	2	0	1	0	4	99	1	1	1	4	1	0	0	1	0	Not at all	drawn	0	0.23	1	128.94	0	0.3	0	0.04	Positive	0	>=25	25-35	18-30	Low risk (0 – 2 points)
L8PS1833	30	LOME	LOME	Togo	NA	Secondary school	Single	18	5	2	0	1	0	4	99	1	1	1	99	1	0	2	3	1	Less than once per day	drawn	0	0.22	0	6.58	1	3.89	0	7.0000000000000007E-2	Positive	0	>=25	25-35	30-40	Moderate risk (3 – 5 points)
L8PS1834	35	LOME	LOME	Other	GHANA	Secondary school	Single	17	5	2	0	1	0	4	99	1	1	1	4	0	1	1	2	0	Everyday	drawn	0	0.19	77	-	-	-	0	0.08	Negative	0	>=25	35-45	30-40	Low risk (0 – 2 points)
L8PS1836	32	LOME	LOME	Other	BENIN	Secondary school	Single	22	7	2	0	1	0	4	99	1	1	1	1	0	0	0	0	0	Not at all	drawn	0	0.16	77	-	-	-	0	7.0000000000000007E-2	Negative	0	>=25	25-35	30-40	Low risk (0 – 2 points)
L8PS1837	38	LOME	LOME	Other	GHANA	University	Single	15	8	2	0	1	0	4	99	1	1	1	1	3	1	3	7	1	Everyday	drawn	0	0.15	77	-	-	-	0	0.1	Negative	0	>=25	35-45	30-40	High risk (6 – 7 points)
L8PS1842	20	LOME	LOME	Other	NIGERIA	None	Single	15	15	1	0	1	0	4	99	2	0	99	1	2	0	0	2	0	Not at all	drawn	0	0.17	77	-	-	-	0	0.18	Negative	0	<25	18-25	18-30	Low risk (0 – 2 points)
L8PS1846	48	LOME	LOME	Other	GHANA	None	Single	15	49	15	0	1	0	4	99	1	1	1	99	0	0	0	0	0	Not at all	not drawn	9	9	9	9	9	9	9	9	Negative	NA	>=25	>=45	>=45	Low risk (0 – 2 points)
L8PS1847	45	LOME	LOME	Other	GHANA	None	Single	17	8	5	0	1	0	4	99	1	1	1	99	4	0	0	4	1	Not at all	drawn	0	0.24	1	122.9	1	7.02	0	0.15	Positive	0	>=25	>=45	>=45	Moderate risk (3 – 5 points)
L8PS1848	58	LOME	LOME	Togo	NA	Primary school	Single	17	6	5	0	1	0	4	99	2	1	1	3	3	0	0	3	1	Not at all	not drawn	9	9	9	9	9	9	9	9	Negative	NA	>=25	>=45	>=45	Moderate risk (3 – 5 points)
L8PS1849	47	LOME	LOME	Other	GHANA	Primary school	Single	18	28	4	0	1	0	4	99	1	1	1	88	0	0	0	0	0	Everyday	drawn	0	0.25	1	29.09	1	1.72	0	0.06	Positive	0	>=25	>=45	>=45	Low risk (0 – 2 points)
L8PS1850	35	LOME	LOME	Togo	NA	Secondary school	Single	19	4	1	0	1	0	4	99	2	1	2	88	3	0	0	3	1	Not at all	drawn	0	0.18	77	-	-	-	0	0.21	Negative	0	>=25	35-45	30-40	Moderate risk (3 – 5 points)
L8PS1851	36	LOME	LOME	Togo	NA	Primary school	Single	17	4	3	0	1	0	4	99	1	1	1	88	0	0	0	0	0	Not at all	drawn	0	0.18	77	-	-	-	0	0.05	Negative	0	>=25	35-45	30-40	Low risk (0 – 2 points)
L8PS1852	21	LOME	LOME	Togo	NA	Primary school	Single	13	4	3	0	1	0	4	99	2	1	1	4	3	1	2	6	1	Less than once per day	not drawn	9	9	9	9	9	9	9	9	Negative	NA	<25	18-25	18-30	High risk (6 – 7 points)
L8PS1853	26	LOME	LOME	Togo	NA	None	Married and living with husband/sexual partner	17	20	3	0	1	0	4	99	2	1	1	4	0	0	0	0	0	Not at all	not drawn	9	9	9	9	9	9	9	9	Negative	NA	>=25	25-35	18-30	Low risk (0 – 2 points)
L8PS1854	38	LOME	LOME	Togo	NA	Secondary school	Single	18	11	1	0	1	0	4	99	1	1	1	2	1	0	0	1	0	Not at all	not drawn	9	9	9	9	9	9	9	9	Negative	NA	>=25	35-45	30-40	Low risk (0 – 2 points)
L8PS1855	29	LOME	LOME	Togo	NA	None	Single	18	2	2	0	1	0	4	99	1	1	1	88	3	1	0	4	1	Not at all	not drawn	9	9	9	9	9	9	9	9	Negative	NA	>=25	25-35	18-30	Moderate risk (3 – 5 points)
L8PS1860	37	LOME	LOME	Other	BENIN	Secondary school	Single	17	19	7	0	1	0	4	99	1	1	1	88	0	0	0	0	0	Not at all	not drawn	9	9	9	9	9	9	9	9	Negative	NA	>=25	35-45	30-40	Low risk (0 – 2 points)
L8PS1861	38	LOME	LOME	Other	CAMEROON	University	Married and living without husband or sexual partner	24	88	10	0	1	0	4	99	1	1	1	1	0	0	0	0	0	Not at all	drawn	0	0.16	77	-	-	-	0	0.09	Negative	0	>=25	35-45	30-40	Low risk (0 – 2 points)
L8PS1862	30	LOME	LOME	Togo	NA	Secondary school	Single	18	7	1	0	1	0	4	99	1	1	1	88	4	2	3	9	1	Not at all	drawn	0	0.16	77	-	-	-	0	0.14000000000000001	Negative	0	>=25	25-35	30-40	Severe risk (8 – 12 points)
L8PS1863	36	LOME	LOME	Togo	NA	Primary school	Single	17	5	1	0	1	0	4	99	2	1	2	88	2	2	2	6	1	Less than once per day	drawn	0	0.15	77	-	-	-	0	0.28999999999999898	Negative	0	>=25	35-45	30-40	High risk (6 – 7 points)
L8PS1864	26	LOME	LOME	Togo	NA	Primary school	Married and living with husband/sexual partner	17	23	6	0	1	0	4	99	2	1	1	4	2	1	0	3	1	Not at all	not drawn	9	9	9	9	9	9	9	9	Negative	NA	>=25	25-35	18-30	Moderate risk (3 – 5 points)
L8PS1865	33	LOME	LOME	Togo	NA	Primary school	Married and living with husband/sexual partner	16	11	3	0	1	0	4	99	4	1	1	2	1	0	1	2	0	Not at all	not drawn	9	9	9	9	9	9	9	9	Negative	NA	>=25	25-35	30-40	Low risk (0 – 2 points)
L8PS1871	30	LOME	LOME	Other	BENIN	Primary school	Married and living with husband/sexual partner	19	5	2	0	1	0	4	99	1	1	1	1	1	1	0	2	0	Not at all	not drawn	9	9	9	9	9	9	9	9	Negative	NA	>=25	25-35	30-40	Low risk (0 – 2 points)
L8PS1872	32	LOME	LOME	Togo	NA	None	Single	19	7	2	0	1	0	1	99	1	1	1	1	3	1	0	4	1	Not at all	drawn	0	0.18	77	-	-	-	0	0.13	Negative	0	>=25	25-35	30-40	Moderate risk (3 – 5 points)
L8PS1874	18	LOME	LOME	Togo	NA	Secondary school	Married and living without husband or sexual partner	15	3	2	0	1	0	4	99	1	1	1	1	3	0	0	3	1	Not at all	drawn	0	0.24	77	-	-	-	0	0.38	Negative	0	<25	18-25	18-30	Moderate risk (3 – 5 points)
L8PS1875	20	LOME	LOME	Togo	NA	Secondary school	Married and living with husband/sexual partner	12	30	6	0	1	0	4	99	1	1	1	1	0	0	0	0	0	Less than once per day	drawn	0	0.17	77	-	-	-	0	0.08	Negative	0	<25	18-25	18-30	Low risk (0 – 2 points)
L8PS1881	38	LOME	LOME	Togo	NA	Primary school	Single	24	6	2	0	1	0	4	99	4	1	1	4	0	0	0	0	0	Not at all	drawn	0	0.15	77	-	-	-	0	0.06	Negative	0	>=25	35-45	30-40	Low risk (0 – 2 points)
L8PS1885	22	LOME	LOME	Togo	NA	None	Married and living with husband/sexual partner	16	11	3	0	1	0	4	4	2	1	1	3	3	0	2	5	1	Not at all	not drawn	9	9	9	9	9	9	9	9	Negative	NA	<25	18-25	18-30	Moderate risk (3 – 5 points)
L8PS1886	23	LOME	LOME	Togo	NA	Secondary school	No answer	18	6	3	0	1	0	4	99	1	1	1	99	4	2	3	9	1	Not at all	drawn	1	1233.19	77	-	-	-	0	0.16	Negative	0	<25	18-25	18-30	Severe risk (8 – 12 points)
L8PS1887	42	LOME	LOME	Other	GHANA	Primary school	Single	17	0	2	0	1	0	4	99	2	1	1	1	2	1	0	3	1	Not at all	drawn	0	0.22	0	1.07	1	1.88	0	0.11	Positive	0	>=25	35-45	>=45	Moderate risk (3 – 5 points)
L8PS1888	34	LOME	LOME	Other	GHANA	Primary school	Single	16	7	3	0	1	0	4	99	1	1	1	1	4	1	0	5	1	Less than once per day	not drawn	9	9	9	9	9	9	9	9	Negative	NA	>=25	25-35	30-40	Moderate risk (3 – 5 points)
L8PS1889	32	LOME	LOME	Togo	NA	Primary school	Single	12	6	3	0	1	0	4	99	2	99	1	1	3	0	1	4	1	Not at all	drawn	0	0.17	77	-	-	-	0	0.12	Negative	0	>=25	25-35	30-40	Moderate risk (3 – 5 points)
L8PS1894	32	LOME	LOME	Other	GHANA	Primary school	Single	18	40	3	0	1	0	4	99	1	1	1	1	0	0	0	0	0	Not at all	not drawn	9	9	9	9	9	9	9	9	Negative	NA	>=25	25-35	30-40	Low risk (0 – 2 points)
L8PS1895	28	LOME	LOME	Togo	NA	None	Single	13	3	1	0	1	0	4	99	1	1	1	2	1	0	1	2	0	Not at all	not drawn	9	9	9	9	9	9	9	9	Negative	NA	>=25	25-35	18-30	Low risk (0 – 2 points)
L8PS1896	48	LOME	LOME	Togo	NA	None	Married and living without husband or sexual partner	17	2	2	0	1	0	4	99	1	99	1	99	1	0	1	2	0	Not at all	drawn	0	0.22	1	33.369999999999898	0	0.6	0	0.05	Positive	0	>=25	>=45	>=45	Low risk (0 – 2 points)
L8PS1897	30	LOME	LOME	Togo	NA	Secondary school	Single	18	11	2	0	1	0	4	99	1	1	1	1	0	0	0	0	0	Not at all	drawn	0	0.15	77	-	-	-	0	0.04	Negative	0	>=25	25-35	30-40	Low risk (0 – 2 points)
L8PS1900	19	LOME	LOME	Togo	NA	Secondary school	Single	17	11	1	0	1	0	4	99	2	0	1	1	4	3	2	9	1	Everyday	drawn	0	0.19	77	-	-	-	0	0.22	Negative	0	<25	18-25	18-30	Severe risk (8 – 12 points)
L8PS1901	27	LOME	LOME	Togo	NA	Secondary school	Single	17	21	5	0	1	0	4	99	1	1	1	1	2	1	1	4	1	Less than once per day	drawn	0	0.17	77	-	-	-	0	0.18	Negative	0	>=25	25-35	18-30	Moderate risk (3 – 5 points)
L8PS1902	38	LOME	LOME	Togo	NA	None	Single	16	2	2	0	1	0	4	99	1	1	1	1	0	0	0	0	0	Not at all	drawn	0	0.21	0	7.19	1	7.19	0	0.09	Positive	0	>=25	35-45	30-40	Low risk (0 – 2 points)
L8PS1903	37	LOME	LOME	Togo	NA	Secondary school	No answer	17	5	2	0	1	0	4	99	1	1	1	1	1	0	0	1	0	Not at all	not drawn	9	9	9	9	9	9	9	9	Negative	NA	>=25	35-45	30-40	Low risk (0 – 2 points)
L8PS1904	24	LOME	LOME	Other	NIGERIA	None	Single	15	6	6	0	1	0	4	99	1	1	1	4	0	0	0	0	0	Not at all	not drawn	9	9	9	9	9	9	9	9	Negative	NA	<25	18-25	18-30	Low risk (0 – 2 points)
L8PS1905	38	LOME	LOME	Togo	NA	Primary school	Single	17	3	1	0	1	0	4	1	4	99	1	1	1	2	3	6	1	Not at all	drawn	0	0.14	77	-	-	-	1	13.37	Negative	0	>=25	35-45	30-40	High risk (6 – 7 points)
L8PS1906	19	LOME	LOME	Togo	NA	Secondary school	Single	14	3	2	0	1	0	4	99	1	1	1	1	2	2	0	4	1	Not at all	drawn	0	0.15	77	-	-	-	0	0.06	Negative	0	<25	18-25	18-30	Moderate risk (3 – 5 points)
L8PS1907	37	LOME	LOME	Other	GHANA	None	Single	18	10	3	0	1	0	4	99	4	1	1	88	2	0	0	2	0	Everyday	drawn	0	0.14	77	-	-	-	0	0.17	Negative	0	>=25	35-45	30-40	Low risk (0 – 2 points)
L8PS1908	21	LOME	LOME	Togo	NA	Secondary school	Married and living without husband or sexual partner	17	5	2	0	1	0	4	99	4	0	1	4	2	0	0	2	0	Not at all	not drawn	9	9	9	9	9	9	9	9	Negative	NA	<25	18-25	18-30	Low risk (0 – 2 points)
L8PS1909	37	LOME	LOME	Togo	NA	None	Single	17	8	4	0	1	0	4	99	1	1	1	88	4	0	1	5	1	Not at all	drawn	0	0.15	77	-	-	-	0	0.16	Negative	0	>=25	35-45	30-40	Moderate risk (3 – 5 points)
L8PS1910	25	LOME	LOME	Togo	NA	Secondary school	Married and living without husband or sexual partner	17	5	2	0	1	0	4	99	2	1	1	99	0	0	0	0	0	Not at all	not drawn	9	9	9	9	9	9	9	9	Negative	NA	>=25	25-35	18-30	Low risk (0 – 2 points)
L8PS1912	30	LOME	LOME	Togo	NA	Primary school	Single	17	6	4	0	1	0	4	99	1	1	1	1	1	1	0	2	0	Not at all	drawn	0	0.18	77	-	-	-	0	0.43	Negative	0	>=25	25-35	30-40	Low risk (0 – 2 points)
L8PS1913	28	LOME	LOME	Togo	NA	Secondary school	Single	18	11	0	0	1	0	4	99	1	1	1	1	0	0	0	0	0	Not at all	drawn	0	0.13	77	-	-	-	0	0.08	Negative	0	>=25	25-35	18-30	Low risk (0 – 2 points)
L8PS1914	23	LOME	LOME	Togo	NA	Primary school	Single	17	7	4	0	1	0	4	99	1	1	1	1	1	0	0	1	0	Not at all	drawn	0	0.14	77	-	-	-	0	0.21	Negative	0	<25	18-25	18-30	Low risk (0 – 2 points)
L8PS1915	30	LOME	LOME	Togo	NA	Secondary school	Single	17	10	4	0	1	0	4	99	1	99	1	88	1	0	0	1	0	Not at all	drawn	1	458.15	77	-	-	-	0	0.09	Negative	0	>=25	25-35	30-40	Low risk (0 – 2 points)
L8PS1917	25	LOME	LOME	Togo	NA	Primary school	Single	15	13	2	0	1	0	4	99	1	1	1	4	1	1	1	3	1	Not at all	not drawn	9	9	9	9	9	9	9	9	Negative	NA	>=25	25-35	18-30	Moderate risk (3 – 5 points)
L8PS1918	24	LOME	LOME	Togo	NA	Primary school	Single	18	15	4	0	1	0	4	99	1	1	1	99	1	1	1	3	1	Not at all	drawn	0	0.13	77	-	-	-	0	0.84	Negative	0	<25	18-25	18-30	Moderate risk (3 – 5 points)
L8PS1919	28	LOME	LOME	Togo	NA	Secondary school	Single	12	4	2	0	1	0	4	99	1	1	1	1	1	0	1	2	0	Not at all	drawn	0	0.18	77	-	-	-	0	0.08	Negative	0	>=25	25-35	18-30	Low risk (0 – 2 points)
L8PS1920	32	LOME	LOME	Togo	NA	University	Single	24	7	2	0	1	0	4	99	1	1	1	99	0	0	0	0	0	Not at all	not drawn	9	9	9	9	9	9	9	9	Negative	NA	>=25	25-35	30-40	Low risk (0 – 2 points)
L8PS1921	20	LOME	LOME	Togo	NA	Primary school	Single	17	2	1	1	1	0	4	99	2	1	1	2	3	1	0	4	1	Not at all	drawn	0	0.2	77	-	-	-	0	0.1	Negative	0	<25	18-25	18-30	Moderate risk (3 – 5 points)
L8PS1922	53	LOME	LOME	Togo	NA	Secondary school	Single	19	9	6	0	1	0	4	99	1	1	1	1	1	0	0	1	0	Not at all	not drawn	9	9	9	9	9	9	9	9	Negative	NA	>=25	>=45	>=45	Low risk (0 – 2 points)
L8PS1923	18	LOME	LOME	Togo	NA	Primary school	Single	14	3	3	0	1	0	4	99	1	1	1	1	3	0	0	3	1	Less than once per day	drawn	0	0.16	77	-	-	-	0	0.11	Negative	0	<25	18-25	18-30	Moderate risk (3 – 5 points)
L8PS1925	50	LOME	LOME	Togo	NA	None	Single	15	5	2	0	1	0	4	99	1	1	1	1	0	0	1	1	0	Less than once per day	drawn	0	0.18	77	-	-	-	0	0.08	Negative	0	>=25	>=45	>=45	Low risk (0 – 2 points)
L8PS1926	30	LOME	LOME	Togo	NA	None	Single	20	6	2	0	1	0	4	99	1	1	1	1	2	0	0	2	0	Not at all	drawn	0	0.13	77	-	-	-	0	0.19	Negative	0	>=25	25-35	30-40	Low risk (0 – 2 points)
L8PS1927	25	LOME	LOME	Togo	NA	None	Single	13	0	2	0	1	0	4	99	1	1	1	1	0	0	0	0	0	Not at all	drawn	0	0.17	77	-	-	-	0	0.15	Negative	0	>=25	25-35	18-30	Low risk (0 – 2 points)
L8PS1928	27	LOME	LOME	Togo	NA	Secondary school	Single	17	5	2	0	1	0	4	99	1	1	1	1	4	0	0	4	1	Not at all	not drawn	9	9	9	9	9	9	9	9	Negative	NA	>=25	25-35	18-30	Moderate risk (3 – 5 points)
L8PS1929	25	LOME	LOME	Togo	NA	Secondary school	Single	14	4	2	1	1	0	1	99	1	1	1	1	4	0	2	6	1	Not at all	not drawn	9	9	9	9	9	9	9	9	Negative	NA	>=25	25-35	18-30	High risk (6 – 7 points)
L8PS1930	29	LOME	LOME	Togo	NA	Secondary school	Single	13	17	1	0	1	0	4	99	1	99	1	1	0	0	0	0	0	Not at all	not drawn	9	9	9	9	9	9	9	9	Negative	NA	>=25	25-35	18-30	Low risk (0 – 2 points)
L8PS1935	56	LOME	LOME	Togo	NA	None	Single	15	4	2	0	1	0	4	99	1	1	1	1	1	1	1	3	1	Not at all	not drawn	9	9	9	9	9	9	9	9	Negative	NA	>=25	>=45	>=45	Moderate risk (3 – 5 points)
L8PS1936	19	LOME	LOME	Togo	NA	Secondary school	Single	17	13	6	0	1	0	4	99	2	1	1	3	0	0	0	0	0	Less than once per day	not drawn	9	9	9	9	9	9	9	9	Negative	NA	<25	18-25	18-30	Low risk (0 – 2 points)
L8PS1937	50	LOME	LOME	Other	BENIN	Primary school	Single	19	0	2	0	1	0	4	99	2	1	1	88	0	0	0	0	0	Not at all	drawn	0	0.14	77	-	-	-	0	0.35	Negative	0	>=25	>=45	>=45	Low risk (0 – 2 points)
L8PS1938	45	LOME	LOME	Togo	NA	Primary school	Single	20	4	3	0	1	0	4	99	1	1	1	1	2	1	0	3	1	Not at all	not drawn	9	9	9	9	9	9	9	9	Negative	NA	>=25	>=45	>=45	Moderate risk (3 – 5 points)
L8PS1940	32	LOME	LOME	Togo	NA	Secondary school	Single	16	4	1	1	1	0	4	99	2	0	2	2	4	0	0	4	1	Not at all	not drawn	9	9	9	9	9	9	9	9	Negative	NA	>=25	25-35	30-40	Moderate risk (3 – 5 points)
L8PS1941	24	LOME	LOME	Togo	NA	None	Single	18	4	3	0	1	0	4	99	2	1	1	88	3	0	0	3	1	Not at all	drawn	0	0.13	77	-	-	-	0	7.0000000000000007E-2	Negative	0	<25	18-25	18-30	Moderate risk (3 – 5 points)
L8PS1943	28	LOME	LOME	Togo	NA	None	Single	18	10	5	0	1	0	4	99	1	1	1	99	1	0	1	2	0	Not at all	drawn	0	0.28	0	0.1	0	0.03	0	0.04	Positive	0	>=25	25-35	18-30	Low risk (0 – 2 points)
L8PS1944	26	LOME	LOME	Togo	NA	Secondary school	Single	16	5	1	0	1	0	4	99	1	1	1	1	0	0	0	0	0	Not at all	not drawn	9	9	9	9	9	9	9	9	Negative	NA	>=25	25-35	18-30	Low risk (0 – 2 points)
L8PS1945	32	LOME	LOME	Togo	NA	Primary school	Single	17	6	4	1	1	1	1	1	2	1	2	2	4	3	4	11	2	Less than once per day	not drawn	9	9	9	9	9	9	9	9	Negative	NA	>=25	25-35	30-40	Severe risk (8 – 12 points)
L8PS1947	50	LOME	LOME	Togo	NA	Primary school	Single	18	7	1	0	1	0	4	99	2	1	1	1	1	0	0	1	0	Not at all	not drawn	9	9	9	9	9	9	9	9	Negative	NA	>=25	>=45	>=45	Low risk (0 – 2 points)
L8PS1950	33	LOME	LOME	Togo	NA	Secondary school	Single	17	7	3	0	1	0	4	99	1	1	1	3	2	3	2	7	1	Not at all	drawn	0	0.15	77	-	-	-	0	0.1	Negative	0	>=25	25-35	30-40	High risk (6 – 7 points)
L8PS1951	31	LOME	LOME	Other	NIGERIA	University	Single	17	5	2	0	1	0	4	99	1	1	1	88	0	0	0	0	0	Not at all	not drawn	9	9	9	9	9	9	9	9	Negative	NA	>=25	25-35	30-40	Low risk (0 – 2 points)
L8PS1953	25	LOME	LOME	Other	BENIN	Secondary school	Single	20	4	2	0	1	0	4	99	1	1	1	1	3	3	3	9	1	Not at all	not drawn	9	9	9	9	9	9	9	9	Negative	NA	>=25	25-35	18-30	Severe risk (8 – 12 points)
L8PS1954	32	LOME	LOME	Togo	NA	None	Single	17	2	1	1	0	0	4	99	2	1	2	4	4	0	0	4	1	Not at all	drawn	0	0.22	1	10.0299999999999	0	0.91	0	0.27	Positive	0	>=25	25-35	30-40	Moderate risk (3 – 5 points)
L8PS1955	27	LOME	LOME	Other	NIGERIA	Secondary school	Single	26	23	7	0	1	0	4	99	1	1	1	1	1	1	1	3	1	Not at all	not drawn	9	9	9	9	9	9	9	9	Negative	NA	>=25	25-35	18-30	Moderate risk (3 – 5 points)
SOPS6100	43	SOKODE	CENTRALE	Togo	NA	Primary school	Single	17	9	4	1	1	0	4	99	2	1	2	4	0	0	0	0	0	Not at all	drawn	0	0.19	77	-	-	-	1	13.42	Negative	0	>=25	35-45	>=45	Low risk (0 – 2 points)
SOPS6101	23	SOKODE	CENTRALE	Togo	NA	None	Single	15	15	5	1	1	0	4	99	4	0	4	4	3	3	3	9	1	Not at all	drawn	0	0.16	77	-	-	-	0	0.13	Negative	0	<25	18-25	18-30	Severe risk (8 – 12 points)
SOPS6102	47	SOKODE	CENTRALE	Togo	NA	University	Single	22	0	2	1	1	1	4	2	4	99	1	1	0	0	0	0	0	Not at all	drawn	1	5953.8	77	-	-	-	0	7.0000000000000007E-2	Negative	0	>=25	>=45	>=45	Low risk (0 – 2 points)
SOPS6103	20	SOKODE	CENTRALE	Togo	NA	None	Single	12	12	1	1	1	0	4	99	2	1	2	4	0	0	0	0	0	Not at all	drawn	0	0.16	77	-	-	-	0	0.06	Negative	0	<25	18-25	18-30	Low risk (0 – 2 points)
SOPS6104	18	SOKODE	CENTRALE	Togo	NA	Secondary school	Single	13	19	6	0	1	1	4	2	1	99	1	4	0	0	0	0	0	Not at all	drawn	0	0.18	77	-	-	-	0	0.06	Negative	0	<25	18-25	18-30	Low risk (0 – 2 points)
SOPS6105	24	SOKODE	CENTRALE	Togo	NA	Secondary school	Single	15	7	1	1	1	0	4	99	2	1	1	4	0	0	0	0	0	Not at all	drawn	0	0.2	77	-	-	-	0	0.09	Negative	0	<25	18-25	18-30	Low risk (0 – 2 points)
SOPS6106	28	SOKODE	CENTRALE	Togo	NA	Secondary school	Single	16	4	2	0	1	0	4	99	2	1	1	1	0	0	0	0	0	Not at all	drawn	0	0.18	77	-	-	-	0	0.37	Negative	0	>=25	25-35	18-30	Low risk (0 – 2 points)
SOPS6107	21	SOKODE	CENTRALE	Togo	NA	Secondary school	Single	16	4	2	1	1	0	4	99	1	1	1	99	3	2	3	8	1	Not at all	drawn	0	0.16	77	-	-	-	0	0.12	Negative	0	<25	18-25	18-30	Severe risk (8 – 12 points)
SOPS6108	25	SOKODE	CENTRALE	Togo	NA	Primary school	Single	15	8	5	0	1	1	4	1	2	1	1	99	0	0	0	0	0	Not at all	drawn	0	0.19	77	-	-	-	0	0.2	Negative	0	>=25	25-35	18-30	Low risk (0 – 2 points)
SOPS6110	22	SOKODE	CENTRALE	Togo	NA	Secondary school	Single	18	5	3	1	1	0	4	99	2	1	1	4	0	0	0	0	0	Not at all	drawn	0	0.16	77	-	-	-	0	0.09	Negative	0	<25	18-25	18-30	Low risk (0 – 2 points)
SOPS6113	35	SOKODE	CENTRALE	Togo	NA	Secondary school	Married and living without husband or sexual partner	18	3	5	1	1	0	4	99	2	1	1	1	2	0	1	3	1	Not at all	drawn	0	0.51	1	20.41	1	5.95	0	0.14000000000000001	Positive	0	>=25	35-45	30-40	Moderate risk (3 – 5 points)
SOPS6114	18	SOKODE	CENTRALE	Togo	NA	Secondary school	Single	16	12	3	0	0	0	4	3	1	0	3	3	0	0	0	0	0	Not at all	drawn	0	0.26	77	-	-	-	0	0.14000000000000001	Negative	0	<25	18-25	18-30	Low risk (0 – 2 points)
SOPS6115	50	SOKODE	CENTRALE	Togo	NA	None	Married and living without husband or sexual partner	19	21	4	0	0	0	4	2	1	1	1	1	1	1	1	3	1	Not at all	drawn	0	0.19	77	-	-	-	0	0.15	Negative	0	>=25	>=45	>=45	Moderate risk (3 – 5 points)
SOPS6116	25	SOKODE	CENTRALE	Togo	NA	Secondary school	Single	23	8	2	0	0	0	4	2	4	0	1	1	1	1	1	3	1	Not at all	not drawn	9	9	9	9	9	9	9	9	Negative	NA	>=25	25-35	18-30	Moderate risk (3 – 5 points)
SOPS6117	32	SOKODE	CENTRALE	Togo	NA	Primary school	Married and living without husband or sexual partner	19	5	1	0	1	0	4	99	1	1	1	1	0	0	0	0	0	Not at all	drawn	0	0.19	77	-	-	-	0	0.09	Negative	0	>=25	25-35	30-40	Low risk (0 – 2 points)
SOPS6118	19	SOKODE	CENTRALE	Togo	NA	Secondary school	Single	16	9	1	0	1	0	4	99	2	0	1	4	1	0	1	2	0	Not at all	drawn	0	0.22	77	-	-	-	0	0.19	Negative	0	<25	18-25	18-30	Low risk (0 – 2 points)
SOPS6119	22	SOKODE	CENTRALE	Togo	NA	Secondary school	Single	15	12	3	0	1	0	4	99	2	99	1	1	0	0	0	0	0	Not at all	drawn	0	0.16	77	-	-	-	0	0.09	Negative	0	<25	18-25	18-30	Low risk (0 – 2 points)
SOPS6120	22	SOKODE	CENTRALE	Togo	NA	University	Single	15	10	2	1	1	0	1	99	1	1	1	1	1	0	1	2	0	Not at all	drawn	0	0.16	77	-	-	-	0	0.13	Negative	0	<25	18-25	18-30	Low risk (0 – 2 points)
SOPS6121	27	SOKODE	CENTRALE	Togo	NA	Primary school	Single	20	24	4	0	1	0	4	99	2	1	1	1	0	0	0	0	0	Not at all	drawn	0	0.14	77	-	-	-	0	0.11	Negative	0	>=25	25-35	18-30	Low risk (0 – 2 points)
SOPS6122	24	SOKODE	CENTRALE	Togo	NA	Secondary school	Single	16	12	3	0	1	0	4	99	2	99	2	2	1	0	1	2	0	Not at all	drawn	0	0.18	77	-	-	-	0	0.11	Negative	0	<25	18-25	18-30	Low risk (0 – 2 points)
SOPS6123	18	SOKODE	CENTRALE	Togo	NA	Primary school	Single	13	9	1	0	1	0	4	99	2	1	1	4	2	3	1	6	1	Not at all	drawn	0	0.15	77	-	-	-	1	1.98	Negative	0	<25	18-25	18-30	High risk (6 – 7 points)
SOPS6124	19	SOKODE	CENTRALE	Togo	NA	Secondary school	Single	16	21	3	0	1	0	4	99	4	1	1	2	0	0	0	0	0	Not at all	drawn	0	0.13	77	-	-	-	0	0.12	Negative	0	<25	18-25	18-30	Low risk (0 – 2 points)
SOPS6125	21	SOKODE	CENTRALE	Togo	NA	Secondary school	Single	16	11	1	0	1	0	4	4	2	1	1	3	0	0	0	0	0	Not at all	drawn	0	0.18	77	-	-	-	0	0.16	Negative	0	<25	18-25	18-30	Low risk (0 – 2 points)
SOPS6126	22	SOKODE	CENTRALE	Togo	NA	Primary school	Single	14	9	1	0	1	0	4	4	2	1	1	2	0	0	0	0	0	Less than once per day	drawn	0	0.2	77	-	-	-	1	1.02	Negative	0	<25	18-25	18-30	Low risk (0 – 2 points)
SOPS6127	22	SOKODE	CENTRALE	Togo	NA	Secondary school	Single	17	10	1	1	1	1	4	1	2	99	1	3	2	3	1	6	1	Less than once per day	drawn	0	0.18	77	-	-	-	0	0.12	Negative	0	<25	18-25	18-30	High risk (6 – 7 points)
SOPS6128	25	SOKODE	CENTRALE	Togo	NA	Secondary school	Single	18	41	4	1	1	0	4	99	2	1	1	1	2	2	2	6	1	Not at all	drawn	1	4915.74	77	-	-	-	0	0.28999999999999898	Negative	0	>=25	25-35	18-30	High risk (6 – 7 points)
SOPS6129	24	SOKODE	CENTRALE	Togo	NA	Secondary school	Single	18	5	2	1	1	0	4	99	2	1	1	1	2	0	2	4	1	Not at all	drawn	0	0.21	0	0	0	0.17	0	0.1	Positive	0	<25	18-25	18-30	Moderate risk (3 – 5 points)
SOPS6130	22	SOKODE	CENTRALE	Togo	NA	Secondary school	Married and living without husband or sexual partner	15	17	3	0	1	0	4	99	2	1	1	2	3	3	1	7	1	Not at all	drawn	1	4443.4	77	-	-	-	0	0.11	Negative	0	<25	18-25	18-30	High risk (6 – 7 points)
SOPS6131	34	SOKODE	CENTRALE	Togo	NA	Primary school	Single	17	4	1	0	1	0	4	99	2	0	1	2	1	1	1	3	1	Not at all	drawn	0	0.2	77	-	-	-	0	0.15	Negative	0	>=25	25-35	30-40	Moderate risk (3 – 5 points)
SOPS6132	18	SOKODE	CENTRALE	Togo	NA	Secondary school	Single	14	9	4	0	1	0	4	99	2	1	1	1	0	0	0	0	0	Not at all	drawn	1	3740.84	77	-	-	-	0	0.2	Negative	0	<25	18-25	18-30	Low risk (0 – 2 points)
SOPS6134	21	SOKODE	CENTRALE	Togo	NA	Secondary school	Single	15	22	3	0	1	0	4	99	2	99	1	1	0	0	0	0	0	Not at all	drawn	0	0.18	77	-	-	-	0	0.15	Negative	0	<25	18-25	18-30	Low risk (0 – 2 points)
SOPS6135	19	SOKODE	CENTRALE	Togo	NA	Primary school	Single	15	7	3	1	1	1	2	2	2	1	2	2	0	0	0	0	0	Not at all	drawn	0	0.16	77	-	-	-	0	0.14000000000000001	Negative	0	<25	18-25	18-30	Low risk (0 – 2 points)
SOPS6136	18	SOKODE	CENTRALE	Togo	NA	Secondary school	No answer	15	38	1	0	1	1	4	1	1	1	1	2	0	0	0	0	0	Not at all	drawn	0	0.2	77	-	-	-	0	0.11	Negative	0	<25	18-25	18-30	Low risk (0 – 2 points)
SOPS6137	28	SOKODE	CENTRALE	Togo	NA	Primary school	Single	18	5	2	0	1	0	4	99	1	1	1	1	0	0	0	0	0	Not at all	drawn	0	0.21	77	-	-	-	0	0.1	Negative	0	>=25	25-35	18-30	Low risk (0 – 2 points)
SOPS6138	19	SOKODE	CENTRALE	Togo	NA	Secondary school	Single	14	25	9	0	1	0	4	99	1	1	1	1	0	0	0	0	0	Not at all	drawn	0	0.18	77	-	-	-	0	0.08	Negative	0	<25	18-25	18-30	Low risk (0 – 2 points)
SOPS6139	19	SOKODE	CENTRALE	Togo	NA	Secondary school	Single	15	16	1	0	1	0	4	99	1	1	1	1	0	0	0	0	0	Not at all	drawn	0	0.19	77	-	-	-	0	0.08	Negative	0	<25	18-25	18-30	Low risk (0 – 2 points)
SOPS6140	19	SOKODE	CENTRALE	Togo	NA	Secondary school	Single	17	8	2	0	1	0	4	99	1	99	1	2	1	0	0	1	0	Not at all	drawn	1	3356.08	77	-	-	-	0	0.55000000000000004	Negative	0	<25	18-25	18-30	Low risk (0 – 2 points)
SOPS6141	32	SOKODE	CENTRALE	Togo	NA	Primary school	Single	25	24	2	0	1	0	4	99	1	1	1	1	0	0	0	0	0	Not at all	drawn	0	0.24	0	0	1	3.98	0	0.15	Positive	0	>=25	25-35	30-40	Low risk (0 – 2 points)
SOPS6142	24	SOKODE	CENTRALE	Togo	NA	None	Single	15	88	2	0	1	0	4	99	4	1	2	99	0	0	0	0	0	Not at all	drawn	0	0.17	77	-	-	-	0	0.37	Negative	0	<25	18-25	18-30	Low risk (0 – 2 points)
SOPS6143	24	SOKODE	CENTRALE	Togo	NA	Secondary school	Single	18	4	1	0	1	0	4	1	1	1	2	2	0	0	0	0	0	Not at all	drawn	0	0.17	77	-	-	-	0	0.25	Negative	0	<25	18-25	18-30	Low risk (0 – 2 points)
SOPS6144	22	SOKODE	CENTRALE	Togo	NA	Secondary school	Single	19	5	1	0	1	0	4	2	1	1	2	2	0	0	0	0	0	Not at all	drawn	0	0.19	77	-	-	-	0	0.28000000000000003	Negative	0	<25	18-25	18-30	Low risk (0 – 2 points)
SOPS6145	21	SOKODE	CENTRALE	Togo	NA	Primary school	Single	17	6	2	0	1	0	4	99	1	1	1	4	3	1	1	5	1	Not at all	drawn	0	0.16	77	-	-	-	0	0.91	Negative	0	<25	18-25	18-30	Moderate risk (3 – 5 points)
SOPS6146	19	SOKODE	CENTRALE	Togo	NA	Secondary school	Single	17	25	3	0	1	0	4	99	2	0	2	2	0	0	0	0	0	Not at all	drawn	0	0.16	77	-	-	-	0	0.15	Negative	0	<25	18-25	18-30	Low risk (0 – 2 points)
SOPS6147	19	SOKODE	CENTRALE	Togo	NA	Primary school	Single	17	17	2	1	0	1	4	99	2	0	2	2	0	0	0	0	0	Not at all	drawn	0	0.25	77	-	-	-	0	0.21	Negative	0	<25	18-25	18-30	Low risk (0 – 2 points)
SOPS6148	19	SOKODE	CENTRALE	Togo	NA	Secondary school	Single	16	26	3	0	1	0	4	99	2	1	2	2	0	0	0	0	0	Not at all	drawn	0	0.18	77	-	-	-	0	0.09	Negative	0	<25	18-25	18-30	Low risk (0 – 2 points)
SOPS6149	39	SOKODE	CENTRALE	Togo	NA	Secondary school	Single	13	6	1	0	1	0	4	99	2	0	2	2	4	1	1	6	1	Not at all	drawn	1	8030.82	0	0	1	7.97	0	0.09	Positive	0	>=25	35-45	30-40	High risk (6 – 7 points)
SOPS6150	21	SOKODE	CENTRALE	Togo	NA	Primary school	Single	16	15	5	0	1	0	4	99	2	1	2	2	0	0	0	0	0	Not at all	drawn	0	0.15	77	-	-	-	0	0.06	Negative	0	<25	18-25	18-30	Low risk (0 – 2 points)
SOPS6151	18	SOKODE	CENTRALE	Togo	NA	Secondary school	Single	14	14	2	0	1	0	4	2	1	1	2	2	0	0	0	0	0	Not at all	drawn	0	0.19	77	-	-	-	0	0.16	Negative	0	<25	18-25	18-30	Low risk (0 – 2 points)
SOPS6152	23	SOKODE	CENTRALE	Togo	NA	Secondary school	Single	15	18	3	0	1	0	4	99	2	1	2	3	0	0	0	0	0	Not at all	drawn	0	0.19	77	-	-	-	0	0.12	Negative	0	<25	18-25	18-30	Low risk (0 – 2 points)
SOPS6153	22	SOKODE	CENTRALE	Togo	NA	Secondary school	Single	14	17	3	0	1	0	4	99	2	1	2	2	0	0	0	0	0	Not at all	drawn	0	0.22	77	-	-	-	0	0.5	Negative	0	<25	18-25	18-30	Low risk (0 – 2 points)
SOPS6154	22	SOKODE	CENTRALE	Togo	NA	Secondary school	Single	15	13	1	0	1	0	4	99	2	1	2	2	3	2	3	8	1	Less than once per day	drawn	0	0.32	0	0.14000000000000001	1	4.43	0	0.15	Positive	0	<25	18-25	18-30	Severe risk (8 – 12 points)
SOPS6155	23	SOKODE	CENTRALE	Togo	NA	Secondary school	Single	13	36	26	0	1	0	4	99	2	1	2	2	0	0	0	0	0	Not at all	drawn	1	2049.35	77	-	-	-	0	0.11	Negative	0	<25	18-25	18-30	Low risk (0 – 2 points)
SOPS6156	29	SOKODE	CENTRALE	Togo	NA	Primary school	Single	17	7	2	1	1	0	4	99	1	1	1	2	4	1	4	9	1	Not at all	drawn	0	0.19	77	-	-	-	0	0.17	Negative	0	>=25	25-35	18-30	Severe risk (8 – 12 points)
SOPS6157	21	SOKODE	CENTRALE	Togo	NA	Secondary school	Single	17	20	10	1	1	0	4	99	1	0	2	99	4	3	4	11	2	Not at all	drawn	0	0.17	77	-	-	-	0	0.08	Negative	0	<25	18-25	18-30	Severe risk (8 – 12 points)
SOPS6158	25	SOKODE	CENTRALE	Togo	NA	Secondary school	Single	19	8	3	0	1	0	4	99	1	1	1	1	0	0	0	0	0	Not at all	drawn	1	6291.05	77	-	-	-	0	0.82	Negative	0	>=25	25-35	18-30	Low risk (0 – 2 points)
SOPS6160	26	SOKODE	CENTRALE	Togo	NA	Secondary school	Single	19	10	1	1	1	0	2	99	2	1	2	2	2	2	1	5	1	Not at all	drawn	0	0.17	77	-	-	-	0	0.14000000000000001	Negative	0	>=25	25-35	18-30	Moderate risk (3 – 5 points)
SOPS6161	35	SOKODE	CENTRALE	Togo	NA	Secondary school	Single	17	7	2	0	1	0	4	99	2	1	2	2	4	1	1	6	1	Not at all	drawn	0	0.14	77	-	-	-	0	0.25	Negative	0	>=25	35-45	30-40	High risk (6 – 7 points)
SOPS6163	52	SOKODE	CENTRALE	Togo	NA	Secondary school	Single	14	5	2	0	1	0	4	99	1	1	1	1	4	0	1	5	1	Not at all	drawn	0	0.23	77	-	-	-	0	0.08	Negative	0	>=25	>=45	>=45	Moderate risk (3 – 5 points)
SOPS6164	26	SOKODE	CENTRALE	Togo	NA	None	Single	17	7	6	0	1	0	4	99	1	99	1	99	0	0	0	0	0	Not at all	not drawn	9	9	9	9	9	9	9	9	Negative	NA	>=25	25-35	18-30	Low risk (0 – 2 points)
SOPS6165	22	SOKODE	CENTRALE	Togo	NA	University	Single	15	14	2	0	0	0	4	2	4	1	1	1	1	1	1	3	1	Not at all	drawn	0	0.19	77	-	-	-	0	0.63	Negative	0	<25	18-25	18-30	Moderate risk (3 – 5 points)
TPSP31	32	TSEVIE	MARITIME	Togo	NA	Primary school	Single	21	9	5	0	1	0	4	99	2	1	2	1	0	0	0	0	0	Not at all	not drawn	9	9	9	9	9	9	9	9	Negative	NA	>=25	25-35	30-40	Low risk (0 – 2 points)
TSPS3	20	TSEVIE	MARITIME	Togo	NA	Secondary school	No answer	14	1	0	0	1	0	4	99	2	1	2	2	3	1	1	5	1	Everyday	not drawn	9	9	9	9	9	9	9	9	Negative	NA	<25	18-25	18-30	Moderate risk (3 – 5 points)
TSPS3100	29	TSEVIE	MARITIME	Togo	NA	Secondary school	Single	21	2	1	0	1	0	4	99	3	1	2	99	4	1	1	6	1	Not at all	drawn	0	0.15	77	-	0	0.18	0	0.09	Negative	0	>=25	25-35	18-30	High risk (6 – 7 points)
TSPS3101	30	TSEVIE	MARITIME	Togo	NA	University	Single	22	2	1	1	1	0	4	99	3	1	1	3	0	0	0	0	0	Not at all	drawn	0	0.19	77	-	-	-	0	0.14000000000000001	Negative	0	>=25	25-35	30-40	Low risk (0 – 2 points)
TSPS3102	28	TSEVIE	MARITIME	Togo	NA	Secondary school	Single	17	6	2	0	1	0	4	99	1	1	1	1	0	0	0	0	0	Not at all	not drawn	9	9	9	9	9	9	9	9	Negative	NA	>=25	25-35	18-30	Low risk (0 – 2 points)
TSPS3104	25	TSEVIE	MARITIME	Togo	NA	Secondary school	Single	18	5	2	1	1	0	4	99	3	0	4	4	3	2	2	7	1	Not at all	drawn	0	0.14	77	-	-	-	0	0.08	Negative	0	>=25	25-35	18-30	High risk (6 – 7 points)
TSPS3105	22	TSEVIE	MARITIME	Togo	NA	Secondary school	Single	18	2	1	0	1	0	4	99	3	0	4	4	0	0	0	0	0	Not at all	drawn	0	0.17	77	-	-	-	0	0.11	Negative	0	<25	18-25	18-30	Low risk (0 – 2 points)
TSPS3106	31	TSEVIE	MARITIME	Togo	NA	Secondary school	Single	19	7	3	1	1	0	4	99	1	1	1	1	3	2	4	9	1	Not at all	drawn	0	0.16	77	-	-	-	0	0.05	Negative	0	>=25	25-35	30-40	Severe risk (8 – 12 points)
TSPS3107	30	TSEVIE	MARITIME	Togo	NA	Primary school	Single	17	4	2	0	1	0	4	99	3	0	3	4	0	0	0	0	0	Not at all	drawn	0	0.57	77	-	-	-	0	0.17	Negative	0	>=25	25-35	30-40	Low risk (0 – 2 points)
TSPS3108	22	TSEVIE	MARITIME	Togo	NA	Secondary school	Single	20	0	1	0	1	0	4	99	4	0	99	88	3	1	1	5	1	Not at all	not drawn	9	9	9	9	9	9	9	9	Negative	NA	<25	18-25	18-30	Moderate risk (3 – 5 points)
TSPS3109	32	TSEVIE	MARITIME	Togo	NA	Primary school	Single	18	10	2	0	1	0	4	99	3	0	1	1	0	0	0	0	0	Not at all	drawn	0	0.28	0	5.84	1	6.67	0	0.28999999999999898	Positive	0	>=25	25-35	30-40	Low risk (0 – 2 points)
TSPS3110	29	TSEVIE	MARITIME	Togo	NA	Secondary school	Single	12	9	2	0	1	0	4	99	3	1	1	1	0	0	0	0	0	Not at all	drawn	0	0.16	77	-	-	-	1	12.55	Negative	0	>=25	25-35	18-30	Low risk (0 – 2 points)
TSPS3111	25	TSEVIE	MARITIME	Togo	NA	Secondary school	Married and living without husband or sexual partner	15	1	0	0	1	0	4	99	3	1	3	3	4	2	3	9	1	Not at all	not drawn	9	9	9	9	9	9	9	9	Positive	NA	>=25	25-35	18-30	Severe risk (8 – 12 points)
TSPS3112	21	TSEVIE	MARITIME	Other	GHANA	Secondary school	Single	18	2	1	0	1	0	4	99	2	1	2	4	4	2	4	10	2	Not at all	drawn	0	0.3	77	-	-	-	0	0.36	Negative	0	<25	18-25	18-30	Severe risk (8 – 12 points)
TSPS3113	21	TSEVIE	MARITIME	Togo	NA	University	No answer	16	4	1	0	1	0	4	99	2	1	1	1	3	0	0	3	1	Not at all	drawn	0	0.42	77	-	-	-	0	0.22	Negative	0	<25	18-25	18-30	Moderate risk (3 – 5 points)
TSPS3114	26	TSEVIE	MARITIME	Togo	NA	None	Single	20	3	1	0	1	0	4	99	2	0	2	4	3	0	0	3	1	Not at all	drawn	0	0.14	77	-	-	-	0	0.2	Negative	0	>=25	25-35	18-30	Moderate risk (3 – 5 points)
TSPS3115	21	TSEVIE	MARITIME	Togo	NA	Secondary school	Single	18	2	1	1	1	0	4	99	2	1	1	1	0	0	0	0	0	Not at all	drawn	0	0.18	77	-	-	-	0	0.56000000000000005	Negative	0	<25	18-25	18-30	Low risk (0 – 2 points)
TSPS3116	24	TSEVIE	MARITIME	Togo	NA	Secondary school	Single	18	4	3	0	1	0	4	99	2	0	2	4	3	1	2	6	1	Not at all	drawn	0	0.17	77	-	-	-	0	0.1	Negative	0	<25	18-25	18-30	High risk (6 – 7 points)
TSPS3118	28	TSEVIE	MARITIME	Togo	NA	Secondary school	No answer	13	4	1	0	1	0	4	99	2	0	2	2	3	0	1	4	1	Not at all	not drawn	9	9	9	9	9	9	9	9	Negative	NA	>=25	25-35	18-30	Moderate risk (3 – 5 points)
TSPS3119	25	TSEVIE	MARITIME	Togo	NA	None	Single	19	9	3	0	1	0	4	99	1	1	1	1	0	0	0	0	0	Not at all	drawn	0	0.52	0	0	0	0.6	0	0.27	Positive	0	>=25	25-35	18-30	Low risk (0 – 2 points)
TSPS3120	33	TSEVIE	MARITIME	Togo	NA	Primary school	Single	20	4	1	0	1	0	4	99	2	0	1	4	3	0	0	3	1	Not at all	drawn	0	0.52	77	-	-	-	0	0.28000000000000003	Negative	0	>=25	25-35	30-40	Moderate risk (3 – 5 points)
TSPS3121	20	TSEVIE	MARITIME	Togo	NA	Secondary school	No answer	15	4	1	0	1	0	4	99	1	1	1	3	3	1	1	5	1	Not at all	drawn	0	0.42	0	0	1	1.75	0	0.18	Positive	0	<25	18-25	18-30	Moderate risk (3 – 5 points)
TSPS3122	19	TSEVIE	MARITIME	Togo	NA	Secondary school	Single	14	1	1	0	1	0	4	99	1	1	1	1	0	0	0	0	0	Not at all	drawn	0	0.21	77	-	-	-	0	0.13	Negative	0	<25	18-25	18-30	Low risk (0 – 2 points)
TSPS3123	40	TSEVIE	MARITIME	Togo	NA	None	No answer	17	4	1	0	1	0	4	99	2	1	2	2	2	0	0	2	0	Not at all	drawn	0	0.18	77	-	-	-	0	0.04	Negative	0	>=25	35-45	>=45	Low risk (0 – 2 points)
TSPS3124	20	TSEVIE	MARITIME	Other	GHANA	Secondary school	Married and living without husband or sexual partner	16	1	0	0	1	0	4	99	3	0	2	3	3	2	1	6	1	Less than once per day	drawn	0	0.2	77	-	0	0.27	0	0.15	Negative	0	<25	18-25	18-30	High risk (6 – 7 points)
TSPS3125	22	TSEVIE	MARITIME	Togo	NA	University	Single	18	2	2	0	1	0	4	99	3	1	3	3	0	0	0	0	0	Not at all	drawn	0	0.51	77	-	-	-	0	0.09	Negative	0	<25	18-25	18-30	Low risk (0 – 2 points)
TSPS3126	22	TSEVIE	MARITIME	Other	BENIN	Secondary school	Single	17	1	2	0	1	0	4	99	1	1	1	1	3	3	1	7	1	Less than once per day	drawn	0	0.18	77	-	-	-	1	2.89	Negative	0	<25	18-25	18-30	High risk (6 – 7 points)
TSPS3127	22	TSEVIE	MARITIME	Togo	NA	Primary school	Single	15	5	2	0	1	1	4	1	1	1	1	88	3	2	1	6	1	Not at all	drawn	0	0.16	77	-	-	-	0	0.14000000000000001	Negative	0	<25	18-25	18-30	High risk (6 – 7 points)
TSPS3128	19	TSEVIE	MARITIME	Togo	NA	Secondary school	No answer	13	4	1	0	1	0	4	99	1	1	1	1	3	0	0	3	1	Not at all	not drawn	9	9	9	9	9	9	9	9	Negative	NA	<25	18-25	18-30	Moderate risk (3 – 5 points)
TSPS3129	22	TSEVIE	MARITIME	Togo	NA	Secondary school	Single	18	3	2	1	1	1	4	4	2	1	3	3	0	0	0	0	0	Not at all	not drawn	9	9	9	9	9	9	9	9	Negative	NA	<25	18-25	18-30	Low risk (0 – 2 points)
TSPS3130	35	TSEVIE	MARITIME	Togo	NA	Primary school	No answer	17	10	2	0	1	0	4	99	1	1	1	1	3	0	1	4	1	Not at all	drawn	0	0.73	0	0	0	0.98	0	0.13	Positive	0	>=25	35-45	30-40	Moderate risk (3 – 5 points)
TSPS3131	27	TSEVIE	MARITIME	Togo	NA	University	Single	19	3	1	1	1	1	4	4	3	1	3	4	4	2	4	10	2	Not at all	drawn	0	0.21	77	-	0	0.3	0	0.22	Negative	0	>=25	25-35	18-30	Severe risk (8 – 12 points)
TSPS3132	24	TSEVIE	MARITIME	Togo	NA	Primary school	Single	17	7	1	0	1	0	4	99	1	1	1	1	3	0	0	3	1	Not at all	drawn	0	0.18	77	-	-	-	0	0.22	Negative	0	<25	18-25	18-30	Moderate risk (3 – 5 points)
TSPS3133	22	TSEVIE	MARITIME	Togo	NA	University	Single	16	11	2	0	1	0	4	99	2	1	1	2	3	0	3	6	1	Not at all	drawn	0	0.14	77	-	-	-	0	0.37	Negative	0	<25	18-25	18-30	High risk (6 – 7 points)
TSPS3134	35	TSEVIE	MARITIME	Togo	NA	Secondary school	Single	18	4	3	0	1	0	4	99	1	1	1	1	3	0	1	4	1	Not at all	drawn	0	0.35	0	0	0	0.21	0	0.05	Positive	0	>=25	35-45	30-40	Moderate risk (3 – 5 points)
TSPS3135	19	TSEVIE	MARITIME	Other	GHANA	Secondary school	No answer	17	1	1	0	1	0	4	99	1	1	1	88	3	0	1	4	1	Not at all	drawn	0	0.17	77	-	-	-	0	0.37	Negative	0	<25	18-25	18-30	Moderate risk (3 – 5 points)
TSPS3136	22	TSEVIE	MARITIME	Togo	NA	Primary school	Single	18	3	1	0	1	0	4	99	2	1	1	3	4	0	3	7	1	Not at all	drawn	0	0.14	77	-	-	-	0	0.1	Negative	0	<25	18-25	18-30	High risk (6 – 7 points)
TSPS3137	25	TSEVIE	MARITIME	Togo	NA	University	Single	22	4	3	0	1	0	4	99	2	1	1	4	3	0	0	3	1	Not at all	drawn	0	0.13	77	-	-	-	0	7.0000000000000007E-2	Negative	0	>=25	25-35	18-30	Moderate risk (3 – 5 points)
TSPS3138	40	TSEVIE	MARITIME	Togo	NA	Primary school	Married and living with husband/sexual partner	16	4	2	0	1	0	4	99	2	0	2	2	3	1	2	6	1	Not at all	not drawn	9	9	9	9	9	9	9	9	Negative	NA	>=25	35-45	>=45	High risk (6 – 7 points)
TSPS3139	21	TSEVIE	MARITIME	Togo	NA	Primary school	Single	15	3	1	1	1	0	4	99	2	0	2	99	3	0	0	3	1	Not at all	not drawn	9	9	9	9	9	9	9	9	Negative	NA	<25	18-25	18-30	Moderate risk (3 – 5 points)
TSPS3140	32	TSEVIE	MARITIME	Togo	NA	Secondary school	Single	18	4	1	0	1	0	4	99	2	1	1	4	3	0	0	3	1	Not at all	drawn	0	0.18	77	-	1	7.55	0	0.3	Negative	0	>=25	25-35	30-40	Moderate risk (3 – 5 points)
TSPS3141	22	TSEVIE	MARITIME	Togo	NA	University	Single	18	1	1	0	1	0	4	99	3	1	3	4	3	1	1	5	1	Not at all	drawn	1	48.56	77	-	-	-	0	0.08	Negative	0	<25	18-25	18-30	Moderate risk (3 – 5 points)
TSPS3142	22	TSEVIE	MARITIME	Togo	NA	Secondary school	Single	18	5	2	1	1	0	4	99	2	1	1	4	3	1	0	4	1	Not at all	drawn	0	0.24	0	4.1500000000000004	1	6.85	0	0.11	Positive	0	<25	18-25	18-30	Moderate risk (3 – 5 points)
TSPS3143	19	TSEVIE	MARITIME	Togo	NA	Secondary school	Single	16	5	2	0	1	1	4	1	2	1	1	2	0	0	0	0	0	Not at all	drawn	0	0.3	77	-	-	-	0	0.46	Negative	0	<25	18-25	18-30	Low risk (0 – 2 points)
TSPS3144	20	TSEVIE	MARITIME	Togo	NA	Secondary school	Single	18	3	2	0	1	0	4	99	1	1	1	99	1	0	0	1	0	Less than once per day	drawn	1	5.8	77	-	-	-	0	0.64	Negative	0	<25	18-25	18-30	Low risk (0 – 2 points)
TSPS3145	27	TSEVIE	MARITIME	Togo	NA	Secondary school	Single	15	3	2	1	1	1	4	1	1	1	1	1	3	3	1	7	1	Not at all	drawn	0	0.27	77	-	-	-	0	0.12	Negative	0	>=25	25-35	18-30	High risk (6 – 7 points)
TSPS3146	20	TSEVIE	MARITIME	Togo	NA	Primary school	Single	9	4	2	0	1	0	4	99	1	1	1	1	3	1	3	7	1	Not at all	drawn	0	0.27	77	-	-	-	0	0.15	Negative	0	<25	18-25	18-30	High risk (6 – 7 points)
TSPS3147	27	TSEVIE	MARITIME	Togo	NA	Secondary school	Single	21	2	1	0	1	1	4	1	1	0	1	2	0	0	0	0	0	Not at all	drawn	0	0.66	77	-	-	-	0	0.3	Negative	0	>=25	25-35	18-30	Low risk (0 – 2 points)
TSPS3148	37	TSEVIE	MARITIME	Togo	NA	None	No answer	16	4	1	0	1	0	4	99	1	1	1	2	0	0	0	0	0	Not at all	drawn	0	0.14	77	-	1	7.09	1	1.03	Negative	0	>=25	35-45	30-40	Low risk (0 – 2 points)
TSPS3149	19	TSEVIE	MARITIME	Togo	NA	Secondary school	Single	18	3	3	0	1	0	4	99	2	0	1	4	3	1	3	7	1	Not at all	drawn	0	0.35	77	-	-	-	0	0.14000000000000001	Negative	0	<25	18-25	18-30	High risk (6 – 7 points)
TSPS3150	24	TSEVIE	MARITIME	Togo	NA	University	Single	18	4	2	0	1	0	4	99	2	1	1	4	0	0	0	0	0	Not at all	not drawn	9	9	9	9	9	9	9	9	Negative	NA	<25	18-25	18-30	Low risk (0 – 2 points)
TSPS3153	18	TSEVIE	MARITIME	Togo	NA	Secondary school	Single	15	0	1	0	1	0	4	99	3	0	3	3	0	0	0	0	0	Not at all	drawn	0	0.15	77	-	-	-	0	0.19	Negative	0	<25	18-25	18-30	Low risk (0 – 2 points)
TSPS3154	22	TSEVIE	MARITIME	Togo	NA	Primary school	Married and living with husband/sexual partner	16	4	1	0	1	0	4	99	2	1	2	2	3	1	0	4	1	Not at all	drawn	0	0.13	77	-	-	-	0	0.15	Negative	0	<25	18-25	18-30	Moderate risk (3 – 5 points)
TSPS3155	27	TSEVIE	MARITIME	Togo	NA	Secondary school	Single	17	3	1	1	1	0	4	99	2	0	1	4	4	1	3	8	1	Not at all	drawn	0	0.16	77	-	-	-	1	1.41	Negative	0	>=25	25-35	18-30	Severe risk (8 – 12 points)
TSPS3157	26	TSEVIE	MARITIME	Togo	NA	Secondary school	No answer	20	3	1	0	1	0	4	99	3	99	1	99	3	1	0	4	1	Not at all	not drawn	9	9	9	9	9	9	9	9	Negative	NA	>=25	25-35	18-30	Moderate risk (3 – 5 points)
TSPS3158	22	TSEVIE	MARITIME	Togo	NA	Secondary school	No answer	17	1	2	0	1	0	4	99	1	1	1	1	3	1	1	5	1	Not at all	drawn	0	0.12	77	-	-	-	0	0.12	Negative	0	<25	18-25	18-30	Moderate risk (3 – 5 points)
TSPS3159	18	TSEVIE	MARITIME	Togo	NA	Primary school	Married and living with husband/sexual partner	17	3	2	0	1	0	4	99	2	0	2	3	1	0	0	1	0	Not at all	drawn	0	0.17	77	-	-	-	0	0.73	Negative	0	<25	18-25	18-30	Low risk (0 – 2 points)
TSPS3160	25	TSEVIE	MARITIME	Togo	NA	Secondary school	Single	18	4	2	1	1	1	4	4	3	1	3	3	4	1	3	8	1	Not at all	drawn	0	0.31	77	-	1	7.49	0	0.25	Negative	0	>=25	25-35	18-30	Severe risk (8 – 12 points)
TSPS3161	32	TSEVIE	MARITIME	Togo	NA	Secondary school	Married and living without husband or sexual partner	16	4	1	0	1	0	4	99	1	1	1	1	3	0	0	3	1	Not at all	drawn	0	0.23	77	-	-	-	0	0.1	Negative	0	>=25	25-35	30-40	Moderate risk (3 – 5 points)
TSPS3162	35	TSEVIE	MARITIME	Togo	NA	Secondary school	No answer	18	5	3	0	1	0	4	99	2	0	1	2	0	0	0	0	0	Not at all	drawn	0	0.14	77	-	-	-	0	0.48	Negative	0	>=25	35-45	30-40	Low risk (0 – 2 points)
TSPS3163	37	TSEVIE	MARITIME	Togo	NA	Primary school	Married and living without husband or sexual partner	20	7	3	0	1	0	4	99	2	1	1	3	3	1	3	7	1	Not at all	drawn	0	0.19	77	-	-	-	0	0.42	Negative	0	>=25	35-45	30-40	High risk (6 – 7 points)
TSPS3164	22	TSEVIE	MARITIME	Togo	NA	Secondary school	Single	14	2	1	1	1	0	4	99	2	1	1	4	4	2	3	9	1	Less than once per day	drawn	0	0.6	77	-	-	-	0	0.12	Negative	0	<25	18-25	18-30	Severe risk (8 – 12 points)
TSPS3165	18	TSEVIE	MARITIME	Togo	NA	Secondary school	Single	12	12	2	0	1	0	4	99	1	1	1	1	0	0	0	0	0	Not at all	drawn	0	0.16	77	-	-	-	0	0.19	Negative	0	<25	18-25	18-30	Low risk (0 – 2 points)
0= No														(1=systematically, 2=often, 3=occasionally, 4=never, 99= would not like to answer)						(0= no danger, 1=between 3 and 10 (hazardous use of alcohol), 2=score ≥ 10 (dependence))					(1=everyday, 2=less than once per day, 3=not at all)
1= Yes
88 = Ne sait pas
99 = Pas de réponse
